# Supplementary material for: Sudemycin E influences alternative splicing and changes chromatin modifications
Source: Nucleic Acids Res. 2014 Mar 11;42(8):4947–61. doi: 10.1093/nar/gku151 (PMC4005683; doi:10.1093/nar/gku151)
Supplement: Supplementary Data [file supp_gku151_nar-03224-y-2013-File012.zip]

Archive with 3 entries (3 files):
- NAR-03224-2013 Suppl files/Supplemental_Data.docx
- NAR-03224-2013 Suppl files/Supplemental_Data_1.xlsx
- NAR-03224-2013 Suppl files/Supplemental_Data_2.pdf
