# Supplementary material for: Sudemycin E influences alternative splicing and changes chromatin modifications
Source: Nucleic Acids Res. 2014 Mar 11;42(8):4947–61. doi: 10.1093/nar/gku151 (PMC4005683; doi:10.1093/nar/gku151)
Supplement: Supplementary Data [file supp_gku151_nar-03224-y-2013-File012.zip › NAR-03224-2013 Suppl files/Supplemental_Data_1.xlsx]

## Sheet: REGULATED GENES
					Data Overview: Regulated Genes
Customer name:	Stefan STAMM					Up-regulated	Down-regulated	All
Project name:	Judemycin N=2				Number of regulated genes	212	363	575
Organism:	Human				Min fold-change	1.5	1.5	1.5
Chip:	Affymetrix Hjay (Junction Array)				Average fold-change	1.80957	1.83755	1.82723
Analysis level:	Gene				Median of fold-change	1.71884	1.76233	1.75139
Date:	2011-08-30				Max fold-change	4.09	5.54	5.54
GS contact (name/email/phone):	Pierre DE LA GRANGE	pierre.delagrange@genosplice.com	+ 33 (0) 1 57 27 68 39		Gene with the max fold-change	ENSG00000191354	TC1101196	TC1101196
List of the 575 Regulated Genes (Fold-change ≥ 1,5; P-Value ≤ 0,05)
HJAY ID	HJAY Name	Gene Symbol	Gene Description	Gene ID	EnsEMBL link	Chromosome	Strand	Start (hg18)	End (hg18)	UCSC link	Intensity DMSO	Intensity Judemycin	Regulation Gene	Fold-Change Gene	P-value Gene
828553	TC1701016	---	---	ENSG00000191354	Ensembl	chr17	-	8390958	8391251	UCSC	75.3333	308	up	4.0885	0.0060034
811529	TC0600916	---	---	---	---	chr6	-	3539570	3665310	UCSC	66.6667	259	up	3.885	0.00078219
825464	TC1500426	---	PREDICTED: hypothetical protein XP_945737	ENSG00000189227	Ensembl	chr15	+	65600632	65606035	UCSC	232.333	830	up	3.57245	0.0116198
803781	TC0200433	---	CDNA FLJ41605 fis, clone CTONG3000896	ENSG00000204743	Ensembl	chr2	+	87666082	87669874	UCSC	1706.67	5028.5	up	2.94639	0.02216
803577	TC0200225	---	---	---	---	chr2	+	46936331	46939649	UCSC	306.667	893.5	up	2.91359	0.0169035
810251	TC0501195	---	---	---	---	chr5	-	106179024	106182077	UCSC	113.333	316.5	up	2.79265	0.027617
823117	TC1201538	CD162,PSGL-1,PSGL1,SELPLG	P-selectin glycoprotein ligand 1 precursor (PSGL-1) (Selectin P ligand) (CD162 antigen)|Selectin P ligand (SELPLG)	ENSG00000110876,GI:68160948	Ensembl	chr12	-	107539811	107551800	UCSC	269	731.5	up	2.71933	0.02358
824142	TC1400196	FLJ11128,FLJ20666,PRPF39	PRP39 pre- processing factor 39 homolog|PRP39 pre- processing factor 39 homolog (S. cerevisiae) (PRPF39)	ENSG00000185246,GI:33946298	Ensembl	chr14	+	44623074	44654552	UCSC	1022.67	2774.5	up	2.71301	0.0129392
816988	TC0X00165	---	---	ENSG00000198414	Ensembl	chrX	+	44028442	44030436	UCSC	368	946.5	up	2.57201	0.0139644
824818	TC1400898	---	---	ENSG00000195277	Ensembl	chr14	-	60082909	60082982	UCSC	83	212.5	up	2.56024	0.0008819
801477	TC0101507	FLVCR	Feline leukemia virus subgroup C cellular receptor (FLVCR)|Feline leukemia virus subgroup C receptor-related protein 1 (Feline leukemia virus subgroup C receptor) (hFLVCR)	ENSG00000162769,GI:7661707	Ensembl	chr1	+	211098220	211139328	UCSC	963	2404	up	2.49637	0.0182172
827389	TC1601183	FLJ23802,GFOD2,MGC11335	Glucose-fructose oxidoreductase domain containing 2 (GFOD2)	ENSG00000141098,GI:21361941	Ensembl	chr16	-	66265938	66310756	UCSC	287.667	681	up	2.36732	0.0071834
800239	TC0100246	---	---	ENSG00000194838,ENSG00000200435	Ensembl	chr1	+	23361784	23361890	UCSC	140.667	332.5	up	2.36374	0.033884
801956	TC0102007	FLJ32206	Hypothetical protein FLJ32206 (FLJ32206)	ENSG00000177493,GI:22749042	Ensembl	chr1	-	26083259	26091685	UCSC	114.333	268.5	up	2.3484	0.00029942
831885	TC2000145	---	---	ENSG00000191587,ENSG00000202414	Ensembl	chr20	+	25143334	25143432	UCSC	100.333	233.5	up	2.32724	0.00094497
823985	TC1400036	EP3B,FAM12B,HE3-BETA,HE3B	Epididymal secretory protein E3 beta precursor (HE3 beta)|Family with sequence similarity 12, member B (epididymal) (FAM12B)	ENSG00000181552,GI:91176326	Ensembl	chr14	+	20306426	20308945	UCSC	316.333	706.5	up	2.2334	0.029437
829578	TC1800239	HsT1201,PAI,PAI-2,PAI2,PLANH2,SERPINB2	Plasminogen activator inhibitor 2 precursor (PAI-2) (Placental plasminogen activator inhibitor) (Monocyte Arg-serpin) (Urokinase inhibitor)|Serpin peptidase inhibitor, clade B (ovalbumin), member 2 (SERPINB2)	ENSG00000197632,GI:4505594	Ensembl	chr18	+	59705919	59722101	UCSC	1765.33	3912	up	2.21601	0.034839
823955	TC1400006	---	---	---	---	chr14	+	18966785	18974881	UCSC	343.333	753	up	2.1932	0.028645
821457	TC1101853	---	---	ENSG00000193105	Ensembl	chr11	-	115003012	115003112	UCSC	369.667	803	up	2.17223	0.031444
830142	TC1900255	---	---	ENSG00000205425	Ensembl	chr19	+	14695747	14696121	UCSC	123.667	266	up	2.15094	0.033219
805068	TC0201741	---	---	ENSG00000190035	Ensembl	chr2	-	95580921	95580992	UCSC	207.333	442	up	2.13183	0.010258
802360	TC0102421	---	---	ENSG00000189831	Ensembl	chr1	-	90006362	90006465	UCSC	265.667	561	up	2.11167	0.035437
821325	TC1101713	ZF	HCF-binding ion factor Zhangfei (ZF)|Host cell factor-binding ion factor Zhangfei (HCF-binding ion factor Zhangfei)	ENSG00000137504,GI:88900494	Ensembl	chr11	-	85046518	85053821	UCSC	1195	2476.5	up	2.07238	0.032317
807498	TC0301775	---	---	ENSG00000193062,ENSG00000200288	Ensembl	chr3	-	178824764	178824891	UCSC	301.667	625	up	2.07182	0.04456
806614	TC0300865	LZK,MAP3K13,MGC133196	Mitogen-activated protein kinase kinase kinase 13 (EC 2.7.1.37) (Mixed lineage kinase) (MLK) (Leucine zipper-bearing kinase)|Mitogen-activated protein kinase kinase kinase 13 (MAP3K13)	ENSG00000073803,GI:32130538	Ensembl	chr3	+	186483469	186683318	UCSC	169.333	349.5	up	2.06398	0.02338
820956	TC1101340	---	---	ENSG00000193758	Ensembl	chr11	-	46757640	46757909	UCSC	286	586.5	up	2.0507	0.037436
804532	TC0201193	---	---	---	---	chr2	+	233585568	233588839	UCSC	186.667	382	up	2.04643	0.030115
822745	TC1201160	---	---	ENSG00000189751	Ensembl	chr12	-	47640790	47640886	UCSC	227	462	up	2.03524	0.036385
817820	TC0X01025	MGC132604,PHKA,PHKA1	Phosphorylase b kinase alpha regulatory chain, skeletal muscle isoform (Phosphorylase kinase alpha M subunit)|Phosphorylase kinase, alpha 1 (muscle) (PHKA1)	ENSG00000067177,GI:4505778	Ensembl	chrX	-	71715389	71850892	UCSC	125	254	up	2.032	0.0092838
829396	TC1800053	---	---	---	---	chr18	+	11496531	11496982	UCSC	100.333	202.5	up	2.01827	0.024957
800844	TC0100860	HNOEL-iso,OLF44,OLFML3	Olfactomedin-like 3 (OLFML3)|Olfactomedin-like protein 3 precursor (HNOEL-iso) (hOLF44)	ENSG00000116774,GI:50593011	Ensembl	chr1	+	114323553	114326399	UCSC	196.333	392.5	up	1.99915	0.040437
829814	TC1800479	---	---	ENSG00000195374	Ensembl	chr18	-	46887120	46887414	UCSC	178.667	356	up	1.99254	0.039245
820718	TC1101096	---	---	ENSG00000195188	Ensembl	chr11	-	3692578	3692644	UCSC	238.333	474	up	1.98881	0.045622
813695	TC0701376	---	---	ENSG00000191878,ENSG00000202492	Ensembl	chr7	-	79379356	79379460	UCSC	194	384.5	up	1.98196	0.00080157
810601	TC0501552	---	PREDICTED: hypothetical protein XP_934268 isoform 2	ENSG00000204661	Ensembl	chr5	-	179001157	179004614	UCSC	445	878	up	1.97303	0.043524
804696	TC0201360	RBJ	Ras-associated protein Rap1|Ras-associated protein Rap1 (RBJ)	ENSG00000115137,GI:23821014	Ensembl	chr2	-	25020009	25048467	UCSC	352.667	695.5	up	1.97212	0.038483
832243	TC2000511	FASTKD5,FLJ13149,KIAA0860,RNF37,UBCE7IP5,UBOX5,UIP5,dJ1187M17.5	FAST kinase domains 5 (FASTKD5)|RING finger protein 37 (Ubiquitin-conjugating enzyme 7-interacting protein 5) (U-box domain-containing protein 5)|U-box domain containing 5 (UBOX5), variant 1|U-box domain containing 5 (UBOX5), variant 2	ENSG00000185019,GI:40806183,GI:40806194,GI:40806195	Ensembl	chr20	-	3036219	3088540	UCSC	707	1391	up	1.96747	0.032783
807757	TC0400128	---	---	ENSG00000190283,ENSG00000202097	Ensembl	chr4	+	21729705	21729810	UCSC	278	544	up	1.95683	0.036217
811219	TC0600600	---	---	ENSG00000193785,ENSG00000202386	Ensembl	chr6	+	107003947	107004063	UCSC	182	355.5	up	1.9533	0.0075038
833738	TC2200690	DNAJB7	DnaJ (Hsp40) homolog, subfamily B, member 7 (DNAJB7)|DnaJ homolog subfamily B member 7	ENSG00000172404,GI:21553334	Ensembl	chr22	-	39585502	39588076	UCSC	146	285	up	1.95205	0.003418
808080	TC0400457	RRH	Retinal pigment epithelium-derived rhodopsin homolog (RRH)|Visual pigment-like receptor peropsin	ENSG00000180245,GI:71999147	Ensembl	chr4	+	110968599	110985312	UCSC	125	243.5	up	1.948	0.0118216
826410	TC1600164	---	---	ENSG00000192596	Ensembl	chr16	+	9601447	9601542	UCSC	364.667	706	up	1.93601	0.041637
826935	TC1600704	---	PREDICTED: hypothetical protein XP_935961 isoform 25	ENSG00000181404	Ensembl	chr16	-	4085	9448	UCSC	297.667	573.5	up	1.92665	0.0169215
822583	TC1200995	---	---	ENSG00000193049,ENSG00000200143	Ensembl	chr12	-	12333428	12333530	UCSC	186.667	359.5	up	1.92589	0.022219
809375	TC0500296	BHMT	Betaine--homocysteine S-methyltransferase (EC 2.1.1.5)|Betaine-homocysteine methyltransferase (BHMT)	ENSG00000145692,GI:4502406	Ensembl	chr5	+	78443358	78463864	UCSC	159.667	304.5	up	1.9071	0.004677
815383	TC0801340	---	CDNA FLJ44789 fis, clone BRACE3038760	ENSG00000197401	Ensembl	chr8	-	145691809	145696471	UCSC	412.333	783.5	up	1.90016	0.037283
818325	TC1000003	C10orf108	Chromosome 10 open reading frame 108 (C10orf108)	ENSG00000180525,GI:60593049	Ensembl	chr10	+	685888	701108	UCSC	132.333	249.5	up	1.88539	0.028484
824963	TC1401046	---	---	ENSG00000194823	Ensembl	chr14	-	87532445	87532545	UCSC	369.333	696	up	1.88448	0.045856
823419	TC1300128	---	---	ENSG00000190356	Ensembl	chr13	+	45882591	45882693	UCSC	566.333	1066.5	up	1.88317	0.032316
811997	TC0601391	---	---	ENSG00000189725	Ensembl	chr6	-	74160358	74160457	UCSC	869	1634.5	up	1.8809	0.023916
809214	TC0500125	EA6,EAAT1,FLJ25094,GLAST,GLAST1,SLC1A3	Excitatory amino acid transporter 1 (Sodium-dependent glutamate/aspartate transporter 1) (Glial glutamate transporter) (GLAST-1)|Solute carrier family 1 (glial high affinity glutamate transporter), member 3 (SLC1A3)	ENSG00000079215,GI:34222301	Ensembl	chr5	+	36642446	36724193	UCSC	376.667	708	up	1.87965	0.044283
810633	TC0600007	FOXQ1	Forkhead box Q1 (FOXQ1)|Forkhead box protein Q1 (Hepatocyte nuclear factor 3 forkhead homolog 1) (HNF-3/forkhead-like protein 1) (HFH-1)	ENSG00000164379,GI:32526906	Ensembl	chr6	+	1257675	1259981	UCSC	194.333	365	up	1.87822	0.0166155
801949	TC0102000	C1orf63,DJ465N24.2.1,NPD014,RP3-465N24.4	Chromosome 1 open reading frame 63 (C1orf63)	ENSG00000117616,GI:46309848	Ensembl	chr1	-	25441327	25537243	UCSC	233	437.5	up	1.87768	0.032304
805195	TC0201871	---	---	ENSG00000194586,ENSG00000199723	Ensembl	chr2	-	127176885	127176988	UCSC	123.667	231	up	1.86792	0.04218
831639	TC1901786	---	---	ENSG00000192412	Ensembl	chr19	-	58914131	58914231	UCSC	233.667	434.5	up	1.85949	0.00124325
808871	TC0401266	---	---	---	---	chr4	-	139238763	139271313	UCSC	116.667	216.5	up	1.85571	0.038664
832863	TC2100223	---	---	---	---	chr21	-	15119715	15151900	UCSC	475	881	up	1.85474	0.0173752
832502	TC2000775	---	---	ENSG00000166933	Ensembl	chr20	-	43484285	43484569	UCSC	565.667	1043	up	1.84384	0.02806
825584	TC1500553	---	---	---	---	chr15	+	80406963	80410899	UCSC	144.667	266.5	up	1.84217	0.0038162
824528	TC1400593	---	---	ENSG00000190904,ENSG00000199221	Ensembl	chr14	+	101339317	101339421	UCSC	272.667	502	up	1.84108	0.045918
815489	TC0900095	---	Susceptibility protein NSG-x	ENSG00000173515	Ensembl	chr9	+	21956928	21957750	UCSC	110	202.5	up	1.84091	0.00139501
819692	TC1100048	---	---	---	---	chr11	+	1968901	1970086	UCSC	145.667	267	up	1.83295	0.020544
814755	TC0800663	AGPT2,ANG2,ANGPT2	Angiopoietin 2 (ANGPT2)|Angiopoietin-2 precursor (ANG-2)	ENSG00000091879,GI:4557314	Ensembl	chr8	-	6344580	6408338	UCSC	222.333	407.5	up	1.83283	0.028303
823491	TC1300206	BTF3L1	Ion factor BTF3 homolog 1 (Basic ion factor 3-like 1)	ENSG00000118903	Ensembl	chr13	+	76400201	76400836	UCSC	154	282	up	1.83117	0.031617
824336	TC1400396	---	---	ENSG00000194911	Ensembl	chr14	+	77002430	77002531	UCSC	138.333	253	up	1.82892	0.037155
815233	TC0801187	---	---	---	---	chr8	-	106866465	107141900	UCSC	190.333	347.5	up	1.82574	0.0122626
823342	TC1300050	---	---	ENSG00000195522,ENSG00000199518	Ensembl	chr13	+	26960272	26960369	UCSC	324.333	592	up	1.82528	0.020304
805786	TC0300024	THUMPD3	THUMP domain containing 3|THUMP domain containing 3 (THUMPD3)	ENSG00000134077,GI:14149689	Ensembl	chr3	+	9379736	9403475	UCSC	683.667	1246	up	1.82253	0.038363
815518	TC0900124	---	---	ENSG00000192083	Ensembl	chr9	+	33164167	33164295	UCSC	169	308	up	1.82249	0.043141
825709	TC1500693	---	PREDICTED: similar to Ig heavy chain V-I region HG3 precursor	ENSG00000188403	Ensembl	chr15	-	18429734	18430368	UCSC	561.667	1023	up	1.82136	0.047019
807262	TC0301529	---	---	---	---	chr3	-	128735110	128736996	UCSC	296.333	537.5	up	1.81384	0.027559
803696	TC0200346	LOC200420	LOC200420 (LOC200420)	ENSG00000163016,GI:21686980	Ensembl	chr2	+	73725554	73766200	UCSC	309.333	560.5	up	1.81196	0.0155804
801541	TC0101571	---	---	---	---	chr1	+	225647915	225685344	UCSC	499.333	904	up	1.81041	0.036339
819700	TC1100056	TSSC4	Protein TSSC4 (Tumor-suppressing subchromosomal transferable fragment candidate gene 4 protein) (Tumor-suppressing STF cDNA 4 protein)|Tumor suppressing subtransferable candidate 4 (TSSC4)	ENSG00000184281,GI:21071005	Ensembl	chr11	+	2378294	2381682	UCSC	532.667	962	up	1.80601	0.0304
805148	TC0201823	---	LOC541471 protein (Hypothetical protein MGC4677)	ENSG00000172965	Ensembl	chr2	-	111681830	111969145	UCSC	1498.33	2703.5	up	1.80434	0.040743
802329	TC0102390	---	---	ENSG00000180869	Ensembl	chr1	-	84866501	84873291	UCSC	133.333	240	up	1.8	0.0056642
817400	TC0X00586	CT45-1	Cancer/testis antigen CT45-1 (CT45-1)	ENSG00000187267,GI:62899068	Ensembl	chrX	+	134674851	134686233	UCSC	112	201.5	up	1.79911	0.030961
823951	TC1400001	---	---	ENSG00000200582	Ensembl	chr14	+	18189515	18189621	UCSC	397.333	714.5	up	1.79824	0.030697
832689	TC2100047	---	---	ENSG00000194526,ENSG00000199802	Ensembl	chr21	+	26484897	26485003	UCSC	654	1174.5	up	1.79587	0.042276
806539	TC0300789	---	---	ENSG00000190839	Ensembl	chr3	+	172893695	172893798	UCSC	196	351.5	up	1.79337	0.025582
816906	TC0X00083	YY2	YY2 ion factor|YY2 ion factor (YY2)	ENSG00000198767,GI:46048457	Ensembl	chrX	+	21784026	21786766	UCSC	425	761	up	1.79059	0.0180829
805524	TC0202214	PPIL3	Peptidyl-prolyl cis-trans isomerase-like 3 (EC 5.2.1.8) (PPIase) (Rotamase) (Cyclophilin-like protein PPIL3) (Cyclophilin J) (CyPJ)|Peptidylprolyl isomerase (cyclophilin)-like 3 (PPIL3), variant PPIL3a|Peptidylprolyl isomerase (cyclophilin)-like 3 (PPIL3), variant PPIL3b|Peptidylprolyl isomerase (cyclophilin)-like 3 (PPIL3), variant PPIL3c	ENSG00000115934,GI:19557632,GI:19557635,GI:19557639	Ensembl	chr2	-	201443925	201462244	UCSC	608.333	1088	up	1.78849	0.035265
806577	TC0300827	---	---	ENSG00000192608,ENSG00000199986	Ensembl	chr3	+	181781539	181781645	UCSC	626.333	1117	up	1.7834	0.049004
804316	TC0200976	---	---	---	---	chr2	+	201268885	201311779	UCSC	160	285	up	1.78125	0.0097849
823346	TC1300054	IPF1	Insulin promoter factor 1 (IPF-1) (Pancreas/duodenum homeobox 1) (PDX- 1) (Islet/duodenum homeobox-1) (IDX-1) (Somatostatin-transactivating factor 1) (STF-1) (Insulin upstream factor 1) (IUF-1) (Glucose- sensitive factor) (GSF)	ENSG00000139515	Ensembl	chr13	+	27392157	27397394	UCSC	340	604	up	1.77647	0.03656
802858	TC0102944	C1orf111,HSD20,RP11-565P22.3	Chromosome 1 open reading frame 111 (C1orf111)	ENSG00000171722,GI:32698991	Ensembl	chr1	-	160610139	160613284	UCSC	360.667	640.5	up	1.77588	0.0095188
817689	TC0X00884	---	---	ENSG00000189917,ENSG00000201450	Ensembl	chrX	-	47096190	47096292	UCSC	290.667	516	up	1.77523	0.041198
817214	TC0X00397	DKELCHL,KHL4,KIAA1687,KLHL4	Kelch-like 4 (Drosophila) (KLHL4), variant 1|Kelch-like 4 (Drosophila) (KLHL4), variant 2|Kelch-like protein 4	ENSG00000102271,GI:17017979,GI:17136075	Ensembl	chrX	+	86659408	86811706	UCSC	137.667	244	up	1.7724	0.039924
812142	TC0601538	---	---	ENSG00000195675,ENSG00000199926	Ensembl	chr6	-	112624335	112624441	UCSC	381.333	673.5	up	1.76617	0.042517
802364	TC0102425	---	---	---	---	chr1	-	91021129	91027632	UCSC	194.333	343	up	1.76501	0.00125604
818465	TC1000148	---	---	ENSG00000191032	Ensembl	chr10	+	31588534	31588623	UCSC	130.667	230.5	up	1.76403	0.0173834
814888	TC0800823	---	---	---	---	chr8	-	26778934	26780707	UCSC	150.667	264.5	up	1.75553	0.039442
831012	TC1901144	ZNF426	Zinc finger protein 426|Zinc finger protein 426 (ZNF426)	ENSG00000130818,GI:13129115	Ensembl	chr19	-	9499683	9510321	UCSC	592	1038	up	1.75338	0.04782
827484	TC1601284	C16orf46	Chromosome 16 open reading frame 46 (C16orf46)	ENSG00000166455,GI:22748734	Ensembl	chr16	-	79644607	79668373	UCSC	158	277	up	1.75316	0.032097
813497	TC0701158	---	---	ENSG00000189514	Ensembl	chr7	-	43213886	43213990	UCSC	781.667	1369	up	1.75139	0.036182
806839	TC0301095	EPM2AIP1,FLJ11207,KIAA0766	EPM2A (laforin) interacting protein 1 (EPM2AIP1)	ENSG00000178567,GI:31982934	Ensembl	chr3	-	37004235	37009799	UCSC	1698.33	2965	up	1.74583	0.049918
821709	TC1200109	---	---	---	---	chr12	+	9284258	9286902	UCSC	327.667	571.5	up	1.74415	0.041684
831373	TC1901517	---	---	ENSG00000179368	Ensembl	chr19	-	45882690	45883236	UCSC	714.333	1241	up	1.73728	0.047381
832596	TC2000871	---	OTTHUMP00000031423 (Fragment)	ENSG00000157033	Ensembl	chr20	-	57469069	57469314	UCSC	216.667	375.5	up	1.73308	0.0155153
828917	TC1701406	MEOX1	Homeobox protein MOX-1 (Mesenchyme homeobox 1)|Mesenchyme homeobox 1 (MEOX1), variant 1|Mesenchyme homeobox 1 (MEOX1), variant 2|Mesenchyme homeobox 1 (MEOX1), variant 3	ENSG00000005102,GI:84105330,GI:84105331,GI:91208414	Ensembl	chr17	-	39073293	39094816	UCSC	123.667	214	up	1.73046	0.043661
832014	TC2000279	---	---	ENSG00000192804	Ensembl	chr20	+	41284260	41284563	UCSC	171	295.5	up	1.72807	0.02622
827686	TC1700127	GLP2R	Glucagon-like peptide 2 receptor (GLP2R)|Glucagon-like peptide 2 receptor precursor (GLP-2 receptor) (GLP-2-R) (GLP-2R)	ENSG00000065325,GI:4758437	Ensembl	chr17	+	9670106	9733747	UCSC	304.333	525	up	1.72508	0.022243
818888	TC1000589	---	---	ENSG00000203854	Ensembl	chr10	+	114603467	114605111	UCSC	223	384.5	up	1.72422	0.02336
801993	TC0102046	PTAFR	Platelet-activating factor receptor (PAF-R)|Platelet-activating factor receptor (PTAFR)	ENSG00000169403,GI:47777315	Ensembl	chr1	-	28346264	28393024	UCSC	271	467	up	1.72325	0.026417
811434	TC0600818	---	---	ENSG00000189552	Ensembl	chr6	+	151564169	151564273	UCSC	354.667	610.5	up	1.72133	0.0055585
802477	TC0102540	CHIT5,EGP,MUC9,OGP,OVGP1	Oviduct-specific glycoprotein precursor (Oviductal glycoprotein) (Oviductin) (Estrogen-dependent oviduct protein) (Mucin 9)|Oviductal glycoprotein 1, 120kDa (mucin 9, oviductin) (OVGP1)	ENSG00000085465,GI:58386719	Ensembl	chr1	-	111758459	111771922	UCSC	177	304.5	up	1.72034	0.0190581
822597	TC1201009	GRIN2B	Glutamate [NMDA] receptor subunit epsilon 2 precursor (N-methyl D- aspartate receptor subtype 2B) (NR2B) (NMDAR2B) (N-methyl-D-aspartate receptor subunit 3) (NR3) (hNR3)|Glutamate receptor, ionotropic, N-methyl D-aspartate 2B (GRIN2B)	ENSG00000150086,GI:6006003	Ensembl	chr12	-	13605411	14024320	UCSC	140.333	241	up	1.71734	0.028536
832575	TC2000850	---	OTTHUMP00000031350 (Fragment)	ENSG00000124091	Ensembl	chr20	-	54499955	54534388	UCSC	138.333	237	up	1.71325	0.020681
826293	TC1600047	MCP7L1,MGC95428,MMCP-7L,TPSD1	Tryptase delta 1 (TPSD1)|Tryptase delta precursor (EC 3.4.21.59) (Delta tryptase) (Mast cell mMCP-7-like) (Tryptase-3) (HmMCP-3-like tryptase III)	ENSG00000095917,GI:50052942	Ensembl	chr16	+	1246139	1248610	UCSC	240.333	411	up	1.71012	0.032356
832891	TC2100251	CYYR1	Cysteine and tyrosine-rich protein 1 precursor (Proline-rich domain- containing protein)|Cysteine/tyrosine-rich 1 (CYYR1)	ENSG00000166265,GI:45827794	Ensembl	chr21	-	26760400	26867474	UCSC	180	306.5	up	1.70278	0.045264
803882	TC0200537	IL1RL1	Interleukin 1 receptor-like 1 (IL1RL1), variant 1|Interleukin 1 receptor-like 1 (IL1RL1), variant 2|Interleukin-1 receptor-like 1 precursor (ST2 protein)	ENSG00000115602,GI:27894323,GI:27894327	Ensembl	chr2	+	102294394	102334929	UCSC	420.333	714.5	up	1.69984	0.00094487
801053	TC0101080	NICE-2,S100A15,S100A7L1,S100A7a,S100A7f	S100 calcium binding protein A7-like 1 (S100 calcium-binding protein A15)|S100 calcium binding protein A7-like 1 (S100A7L1)	ENSG00000184330,GI:31341192	Ensembl	chr1	+	151655569	151662325	UCSC	330.333	561.5	up	1.6998	0.03744
802607	TC0102684	---	---	ENSG00000192080	Ensembl	chr1	-	147428252	147428323	UCSC	173	293.5	up	1.69653	0.0102215
825448	TC1500410	---	PREDICTED: similar to Kelch domain containing protein 5	ENSG00000166853	Ensembl	chr15	+	63156324	63157583	UCSC	171.667	291	up	1.69515	0.0057609
833203	TC2200136	---	POM121-like	ENSG00000128262	Ensembl	chr22	+	22977796	22991488	UCSC	389	659	up	1.69409	0.0086422
830567	TC1900684	SYNGR4	Synaptogyrin 4 (SYNGR4)|Synaptogyrin-4	ENSG00000105467,GI:22035701	Ensembl	chr19	+	53559469	53571446	UCSC	248.333	420.5	up	1.69329	0.020678
819254	TC1000979	ASAH2	N-acylsphingosine amidohydrolase 2	ENSG00000188611	Ensembl	chr10	-	51614627	51678376	UCSC	262	443.5	up	1.69275	0.0489
801182	TC0101210	---	PREDICTED: hypothetical protein XP_943891	ENSG00000173126	Ensembl	chr1	+	159495141	159521863	UCSC	258	436	up	1.68992	0.0099604
821065	TC1101451	GIF,IF,IFMH,INF,TCN3	Gastric intrinsic factor (vitamin B synthesis) (GIF)|Gastric intrinsic factor precursor (Intrinsic factor) (IF) (INF)	ENSG00000134812,GI:32189397	Ensembl	chr11	-	59353324	59369550	UCSC	359.667	607.5	up	1.68906	0.0178376
812434	TC0700051	---	---	ENSG00000157999	Ensembl	chr7	+	6037533	6042537	UCSC	193	324.5	up	1.68135	0.022242
816311	TC0900977	---	---	---	---	chr9	-	66194477	66197080	UCSC	430.333	722.5	up	1.67893	0.039799
818330	TC1000008	---	---	ENSG00000205703	Ensembl	chr10	+	1195761	1200612	UCSC	322.333	540.5	up	1.67684	0.0173048
832758	TC2100116	DSCR6	Down syndrome critical region gene 6 (DSCR6)|Down syndrome critical region protein 6	ENSG00000183145,GI:9506556	Ensembl	chr21	+	37300733	37313826	UCSC	134.667	225	up	1.67079	0.0107446
822799	TC1201215	---	---	ENSG00000205432	Ensembl	chr12	-	50497950	50511968	UCSC	769.333	1282.5	up	1.66703	0.046324
811477	TC0600862	PLG	"Plasminogen (PLG)|Plasminogen precursor (EC 3.4.21.7) [Contains: Plasmin heavy chain A; Activation peptide; Angiostatin; Plasmin heavy chain A, short form; Plasmin light chain B]"	ENSG00000122194,GI:4505880	Ensembl	chr6	+	161043260	161094339	UCSC	302.667	504.5	up	1.66685	0.025216
833060	TC2100421	---	---	ENSG00000185562	Ensembl	chr21	-	46172233	46176905	UCSC	418.667	697.5	up	1.666	0.030837
831550	TC1901695	---	---	ENSG00000195206,ENSG00000199821	Ensembl	chr19	-	54959593	54959699	UCSC	511.333	851	up	1.66428	0.025698
825256	TC1500212	---	---	---	---	chr15	+	36064259	36119974	UCSC	160.333	266	up	1.65904	0.024802
831271	TC1901413	---	Suprabasin	ENSG00000189001	Ensembl	chr19	-	40706109	40711106	UCSC	169.667	281	up	1.65619	0.0178613
824449	TC1400513	---	---	ENSG00000199005	Ensembl	chr14	+	100447229	100447303	UCSC	390	645.5	up	1.65513	0.030558
827396	TC1601190	---	---	ENSG00000193057,ENSG00000202336	Ensembl	chr16	-	66609114	66609221	UCSC	640.333	1059	up	1.65383	0.024481
814806	TC0800737	XKR6	XK-related protein 6	ENSG00000171044	Ensembl	chr8	-	10791067	11096285	UCSC	274.667	454	up	1.65291	0.048784
809639	TC0500560	---	---	ENSG00000191500	Ensembl	chr5	+	140839067	140839376	UCSC	661.333	1093	up	1.65272	0.041017
810375	TC0501323	---	---	---	---	chr5	-	137808677	137808941	UCSC	526	867	up	1.64829	0.0184616
807691	TC0400053	C4orf6	Chromosome 4 open reading frame 6 (C4orf6)|Protein C4orf6 (AC1 protein)	ENSG00000082929,GI:46358414	Ensembl	chr4	+	5577784	5580429	UCSC	165.667	273	up	1.64789	0.04722
828256	TC1700717	MAP2K6,MAPKK6,MEK6,MKK6,PRKMK6,SAPKK3	Dual specificity mitogen-activated protein kinase kinase 6 (EC 2.7.1.-) (MAP kinase kinase 6) (MAPKK 6) (MAPK/ERK kinase 6) (SAPKK3)|Mitogen-activated protein kinase kinase 6 (MAP2K6)	ENSG00000108984,GI:90577186	Ensembl	chr17	+	64922433	65051067	UCSC	153.333	252.5	up	1.64674	0.0083792
818118	TC0X01339	HSFX1	Heat shock ion factor family, X linked 1 (HSFX1)	ENSG00000171129,GI:7706602	Ensembl	chrX	-	148481974	148663581	UCSC	352.333	580	up	1.64617	0.037961
817491	TC0X00678	MA3,MA5,MGC132756,MGC132758,PNMA3	Paraneoplastic antigen MA3 (PNMA3)|Paraneoplastic cancer-testis-brain antigen	ENSG00000183837,GI:54607125	Ensembl	chrX	+	151975495	151979483	UCSC	327.333	538.5	up	1.64511	0.030139
822341	TC1200750	SIRT4	NAD-dependent deacetylase sirtuin-4 (EC 3.5.1.-) (SIR2-like protein 4)|Sirtuin (silent mating type information regulation 2 homolog) 4 (S. cerevisiae) (SIRT4)	ENSG00000089163,GI:6912661	Ensembl	chr12	+	119224546	119235435	UCSC	278.333	457.5	up	1.64371	0.0082595
819574	TC1001309	---	---	ENSG00000191884	Ensembl	chr10	-	120810487	120810613	UCSC	221.333	363	up	1.64006	0.0067954
807325	TC0301596	---	---	ENSG00000192752,ENSG00000201325	Ensembl	chr3	-	138719679	138719787	UCSC	133.333	218.5	up	1.63875	0.0138837
832721	TC2100079	---	---	ENSG00000191970	Ensembl	chr21	+	32857259	32857345	UCSC	200.667	328.5	up	1.63704	0.00030081
825711	TC1500695	---	PREDICTED: similar to a disintegrin and metallopeptidase domain 6	ENSG00000184177	Ensembl	chr15	-	18512602	18513585	UCSC	344.333	563.5	up	1.6365	0.035079
801067	TC0101094	---	---	ENSG00000192757,ENSG00000201129	Ensembl	chr1	+	152498827	152498962	UCSC	214	350	up	1.63551	0.022656
821575	TC1101971	---	---	ENSG00000187072	Ensembl	chr11	-	129407969	129408325	UCSC	613.333	1003	up	1.63533	0.049881
802500	TC0102563	SYT6	Synaptotagmin-6 (Synaptotagmin VI) (SytVI)	ENSG00000134207	Ensembl	chr1	-	114433437	114497995	UCSC	355	580.5	up	1.63521	0.049382
829696	TC1800358	---	---	ENSG00000191049,ENSG00000200132	Ensembl	chr18	-	14521675	14521781	UCSC	649	1060.5	up	1.63405	0.048423
815251	TC0801205	---	---	ENSG00000190215,ENSG00000199450	Ensembl	chr8	-	117104088	117104193	UCSC	396.667	647.5	up	1.63235	0.028158
830765	TC1900888	ZNF524	Zinc finger protein 524|Zinc finger protein 524 (ZNF524)	ENSG00000171443,GI:44921601	Ensembl	chr19	+	60803542	60806317	UCSC	329	537	up	1.63222	0.020162
830428	TC1900544	---	CDNA FLJ43441 fis, clone OCBBF2030574	ENSG00000205008	Ensembl	chr19	+	46011355	46013802	UCSC	243	396.5	up	1.63169	0.0087586
809238	TC0500149	---	CDNA FLJ46336 fis, clone TESTI4046090	ENSG00000205761	Ensembl	chr5	+	42987292	42990871	UCSC	155.333	253	up	1.62876	0.032324
832538	TC2000811	---	CDNA FLJ46224 fis, clone TESTI4014262	ENSG00000204027	Ensembl	chr20	-	45957192	45957626	UCSC	273.333	445	up	1.62805	0.015105
800693	TC0100709	GBP6	Guanylate binding protein family, member 6	ENSG00000183347	Ensembl	chr1	+	89602042	89624608	UCSC	230.667	374.5	up	1.62355	0.0192794
813312	TC0700965	---	---	---	---	chr7	-	3164297	3172290	UCSC	1234.67	2004.5	up	1.62352	0.0118957
829391	TC1800048	DKFZp434H0311,MGC35026,SPTRX,TXNDC2	Thioredoxin domain containing 2 (spermatozoa) (TXNDC2)|Thioredoxin domain-containing protein 2 (Spermatid-specific thioredoxin-1) (Sptrx-1)	ENSG00000168454,GI:42516569	Ensembl	chr18	+	9875775	9878155	UCSC	570.667	926	up	1.62266	0.027102
824438	TC1400502	---	---	ENSG00000196273	Ensembl	chr14	+	100193340	100208865	UCSC	146.333	237	up	1.61959	0.034904
829968	TC1900078	---	CDNA FLJ40680 fis, clone THYMU2022922	ENSG00000179740	Ensembl	chr19	+	3558245	3564928	UCSC	844	1364	up	1.61611	0.024083
818738	TC1000435	---	PREDICTED: similar to small nuclear ribonucleoprotein D2	ENSG00000148667	Ensembl	chr10	+	91728454	91728807	UCSC	382.667	618	up	1.61498	0.022421
811947	TC0601338	GCM1,GCMA,hGCMa	Chorion-specific ion factor GCMa (Glial cells missing homolog 1) (GCM motif protein 1) (hGCMa)|Glial cells missing homolog 1 (Drosophila) (GCM1)	ENSG00000137270,GI:45269132	Ensembl	chr6	-	53099721	53121586	UCSC	167.667	270.5	up	1.61332	0.038161
832736	TC2100094	---	---	---	---	chr21	+	34509671	34654202	UCSC	187	301.5	up	1.6123	0.048777
825387	TC1500347	---	---	ENSG00000191250,ENSG00000199958	Ensembl	chr15	+	51843693	51843797	UCSC	384.667	620	up	1.61179	0.0188577
814856	TC0800791	DYRK1AP3,KIAA0273,PAHX-AP,PHYHIP	Phytanoyl-CoA 2-hydroxylase interacting protein (PHYHIP)|Phytanoyl-CoA hydroxylase-interacting protein (Phytanoyl-CoA hydroxylase-associated protein 1) (PAHXAP1) (PAHX-AP1)	ENSG00000168490,GI:41281475	Ensembl	chr8	-	22133181	22145789	UCSC	192	309	up	1.60938	0.043742
800836	TC0100852	---	AKR7 family pseudogene (AFARP1) on chromosome 1	ENSG00000186208	Ensembl	chr1	+	113267495	113268818	UCSC	380	610	up	1.60526	0.018901
804251	TC0200910	PPP1R1C	PPP1R1C protein	ENSG00000150722	Ensembl	chr2	+	182527468	182704354	UCSC	300	480.5	up	1.60167	0.03378
818375	TC1000053	---	---	ENSG00000181437	Ensembl	chr10	+	11693306	11694231	UCSC	380.333	609	up	1.60123	0.00095765
831683	TC1901830	ZNF579	Zinc finger protein 579|Zinc finger protein 579 (ZNF579)	ENSG00000179943,GI:22749232	Ensembl	chr19	-	60780711	60784023	UCSC	336.333	536.5	up	1.59514	0.026104
829174	TC1701673	CD300C	CD300c molecule (CD300C)|CMRF35-A antigen precursor (CMRF-35) (CD300c antigen)	ENSG00000167850,GI:21314647	Ensembl	chr17	-	70048842	70053905	UCSC	391.667	624.5	up	1.59447	0.0093401
827241	TC1601025	ZNF629	DNA-binding protein (Fragment)	ENSG00000102870	Ensembl	chr16	-	30697279	30705990	UCSC	762.333	1214.5	up	1.59314	0.031482
801252	TC0101280	FMO1	Dimethylaniline monooxygenase [N-oxide-forming] 1 (EC 1.14.13.8) (Fetal hepatic flavin-containing monooxygenase 1) (FMO 1) (Dimethylaniline oxidase 1)|Flavin containing monooxygenase 1 (FMO1)	ENSG00000010932,GI:4503754	Ensembl	chr1	+	169484262	169521741	UCSC	151.333	241	up	1.59251	0.027437
829059	TC1701554	---	CDNA FLJ40311 fis, clone TESTI2029785	ENSG00000176160	Ensembl	chr17	-	53852528	53920744	UCSC	256.333	408	up	1.59168	0.034
813406	TC0701065	---	---	ENSG00000198210	Ensembl	chr7	-	23644306	23644680	UCSC	416	661.5	up	1.59014	0.046857
822196	TC1200601	---	---	---	---	chr12	+	94583590	94588455	UCSC	149.333	237	up	1.58705	0.048057
820563	TC1100937	---	---	ENSG00000194658	Ensembl	chr11	+	121827391	121827519	UCSC	897	1423	up	1.5864	0.0193152
826838	TC1600603	HSRG1,MON1B,SAND2	MON1 homolog B|MON1 homolog B (yeast) (MON1B)	ENSG00000103111,ENSG00000205078,GI:38016939	Ensembl	chr16	+	75782325	75804613	UCSC	374.333	588.5	up	1.57213	0.034477
806449	TC0300694	---	---	---	---	chr3	+	149140482	149143491	UCSC	169.333	266	up	1.57087	0.0074567
808448	TC0400835	---	---	---	---	chr4	-	15726473	15728198	UCSC	398	625	up	1.57035	0.025804
813715	TC0701396	ABC21,ABCB4,MDR2/3,MDR3,PFIC-3,PGY3	ATP-binding cassette, sub-family B (MDR/TAP), member 4 (ABCB4), variant A|ATP-binding cassette, sub-family B (MDR/TAP), member 4 (ABCB4), variant B|ATP-binding cassette, sub-family B (MDR/TAP), member 4 (ABCB4), variant C|Multidrug resistance protein 3 (P-glycoprotein 3)	ENSG00000005471,GI:9961249,GI:9961251,GI:9961253	Ensembl	chr7	-	86869302	86947687	UCSC	157	246.5	up	1.57006	0.028955
812648	TC0700272	---	---	ENSG00000191513,ENSG00000201974	Ensembl	chr7	+	56095657	56095789	UCSC	691.667	1085.5	up	1.5694	0.029918
814593	TC0800495	ZFPM2	Zinc finger protein ZFPM2 (Zinc finger protein multitype 2) (Friend of GATA protein 2) (FOG-2) (hFOG-2)|Zinc finger protein, multitype 2 (ZFPM2)	ENSG00000169946,GI:10862688	Ensembl	chr8	+	106400323	106885941	UCSC	179.667	280.5	up	1.56122	0.024162
813308	TC0700961	---	---	ENSG00000192728	Ensembl	chr7	-	2557032	2557119	UCSC	239.667	374	up	1.5605	0.028377
819590	TC1001328	CPXM2	Carboxypeptidase-like protein X2 precursor	ENSG00000121898	Ensembl	chr10	-	125462120	125689769	UCSC	291.333	454	up	1.55835	0.028664
807603	TC0301882	---	Mucin 4 isoform e	ENSG00000145113	Ensembl	chr3	-	196959311	197023545	UCSC	143	222.5	up	1.55594	0.040261
818949	TC1000650	---	---	---	---	chr10	+	124521604	124526361	UCSC	1852	2877.5	up	1.55373	0.031558
805556	TC0202249	GPR1	G protein-coupled receptor 1 (GPR1)|Probable G-protein coupled receptor 1	ENSG00000183671,GI:36951011	Ensembl	chr2	-	206748285	206791016	UCSC	184.333	286	up	1.55154	0.0394
820585	TC1100959	HSTPCR25,OR8G1,OR8G1P,TPCR25	Olfactory receptor 8G1 (Olfactory receptor TPCR25) (Olfactory receptor OR11-281)|Olfactory receptor, family 8, subfamily G, member 1 (OR8G1)	ENSG00000197849,GI:50897297	Ensembl	chr11	+	123625633	123640973	UCSC	184.667	286.5	up	1.55144	0.00199739
822156	TC1200561	---	---	ENSG00000195089	Ensembl	chr12	+	86969602	86969692	UCSC	599.333	927	up	1.54672	0.0122833
817532	TC0X00720	H2AFB1,H2AFB2,H2AFB3	H2A histone family, member B2 (H2AFB2)|Histone H2A-Bbd (H2A Barr body-deficient) (H2A.Bbd)	ENSG00000198307,GI:63029942	Ensembl	chrX	+	154263622	154264138	UCSC	130	201	up	1.54615	0.02588
808058	TC0400435	---	---	---	---	chr4	+	106201833	106260610	UCSC	129.667	200	up	1.54242	0.0157593
814069	TC0701762	GBX1	Homeobox protein GBX-1 (Gastrulation and brain-specific homeobox protein 1) (Fragment)	ENSG00000164900	Ensembl	chr7	-	150476609	150477028	UCSC	446	687.5	up	1.54148	0.030438
803828	TC0200483	---	---	ENSG00000163699	Ensembl	chr2	+	95556475	95561880	UCSC	414	638	up	1.54106	0.031304
808127	TC0400508	---	---	ENSG00000193201	Ensembl	chr4	+	123072396	123072471	UCSC	691.333	1065	up	1.5405	0.027538
817064	TC0X00241	---	---	ENSG00000188188	Ensembl	chrX	+	51470666	51471166	UCSC	186.333	287	up	1.54025	0.0053778
817439	TC0X00626	---	SPANX family, member N4	ENSG00000189326	Ensembl	chrX	+	141941384	141950154	UCSC	443.667	681	up	1.53494	0.042342
823563	TC1300280	C13orf16,MGC35169,bA474D23.1	Chromosome 13 open reading frame 16 (C13orf16)	ENSG00000153495,GI:22748708	Ensembl	chr13	+	110766532	110794597	UCSC	433	662	up	1.52887	0.01188
825647	TC1500625	---	CDNA FLJ45554 fis, clone BRTHA2038353	ENSG00000205187	Ensembl	chr15	+	88711045	88713382	UCSC	160	244.5	up	1.52812	0.035703
814936	TC0800873	---	---	---	---	chr8	-	37452518	37470589	UCSC	133.333	203	up	1.5225	0.032098
807662	TC0400024	---	---	ENSG00000191781,ENSG00000200186	Ensembl	chr4	+	1946161	1946285	UCSC	290.667	442	up	1.52064	0.020822
823074	TC1201494	---	---	---	---	chr12	-	100564629	100568857	UCSC	133	202	up	1.5188	0.027016
819049	TC1000758	---	---	ENSG00000193213	Ensembl	chr10	-	8738685	8738800	UCSC	1333.67	2021.5	up	1.51575	0.030222
802839	TC0102925	2B4,CD244,NAIL,NKR2B4,Nmrk,SLAMF4	CD244 molecule, natural killer cell receptor 2B4 (CD244)|Natural killer cell receptor 2B4 precursor (NKR2B4) (NK cell type I receptor protein 2B4) (h2B4) (CD244 antigen) (NK cell activation- inducing ligand) (NAIL)	ENSG00000122223,GI:51593100	Ensembl	chr1	-	159066574	159099301	UCSC	161.667	245	up	1.51546	0.034001
809903	TC0500831	IRX2	Iroquois-class homeodomain protein IRX-2 (Iroquois homeobox protein 2) (Homeodomain protein IRXA2)	ENSG00000170561	Ensembl	chr5	-	2798959	2804774	UCSC	199.667	302.5	up	1.51503	0.0159232
807721	TC0400092	---	---	ENSG00000188438	Ensembl	chr4	+	9010028	9014389	UCSC	268	406	up	1.51493	0.044442
823987	TC1400038	ECP,RNASE3,RNS3	Eosinophil cationic protein precursor (EC 3.1.27.-) (ECP) (Ribonuclease 3) (RNase 3)|Ribonuclease, RNase A family, 3 (eosinophil cationic protein) (RNASE3)	ENSG00000169397,GI:45243506	Ensembl	chr14	+	20429402	20430347	UCSC	296.667	449	up	1.51348	0.048938
806952	TC0301211	D3F15S2,DNF15S2,HGFL,MSP,MST1,NF15S2	"Hepatocyte growth factor-like protein precursor (Macrophage stimulatory protein) (MSP) (Macrophage-stimulating protein) [Contains: Hepatocyte growth factor-like protein alpha chain; Hepatocyte growth factor-like protein beta chain]|Macrophage stimulating 1 (hepatocyte growth factor-like) (MST1)"	ENSG00000173531,GI:31543211	Ensembl	chr3	-	49696393	49701142	UCSC	335	507	up	1.51343	0.0077048
807920	TC0400296	ADAI,AIH2,ENAM	Enamelin (ENAM)|Enamelin precursor	ENSG00000132464,GI:13994233	Ensembl	chr4	+	71713325	71731400	UCSC	459	693.5	up	1.51089	0.034101
804573	TC0201235	CAPN10	Calpain 10 (CAPN10), variant 1|Calpain 10 (CAPN10), variant 3|Calpain 10 (CAPN10), variant 7|Calpain 10 (CAPN10), variant 8|Calpain-10 (EC 3.4.22.-) (Calcium-activated neutral proteinase 10) (CANP 10)	ENSG00000142330,GI:13186313,GI:89353288,GI:89353289,GI:89353290	Ensembl	chr2	+	241174818	241205795	UCSC	182.333	274.5	up	1.50548	0.020543
819250	TC1000971	CTGLF1,PARG	CTGLF1 protein (Fragment)|Poly(ADP-ribose) glycohydrolase (EC 3.2.1.143)	ENSG00000174194,ENSG00000204155	Ensembl	chr10	-	50696333	51293396	UCSC	402	605	up	1.50498	0.049064
831326	TC1901469	RASGRP4	RAS guanyl releasing protein 4 (RASGRP4), variant 1|RAS guanyl releasing protein 4 (RASGRP4), variant 2|RAS guanyl releasing protein 4 (RASGRP4), variant 3|RAS guanyl releasing protein 4 (RASGRP4), variant 4|RAS guanyl releasing protein 4 isoform 1	ENSG00000171777,GI:26051251,GI:26051253,GI:26051255,GI:26051257	Ensembl	chr19	-	43591538	43608785	UCSC	214	322	up	1.50467	0.04888
816384	TC0901065	---	---	ENSG00000191966	Ensembl	chr9	-	80548178	80548248	UCSC	1848.33	2779	up	1.50352	0.043077
821079	TC1101465	---	---	ENSG00000124915	Ensembl	chr11	-	61270981	61281703	UCSC	196.333	295	up	1.50255	0.0074046
827034	TC1600805	BTBD12	BTB/POZ domain-containing protein 12	ENSG00000188827	Ensembl	chr16	-	3571184	3601600	UCSC	678.667	1018	up	1.5	0.047541
831948	TC2000211	MAP1ALC3,MAP1BLC3,MAP1LC3A	Microtubule-associated protein 1 light chain 3 alpha (MAP1LC3A), variant 1|Microtubule-associated protein 1 light chain 3 alpha (MAP1LC3A), variant 2|Microtubule-associated proteins 1A/1B light chain 3A precursor (MAP1A/MAP1B LC3 A) (MAP1A/1B light chain 3 A) (MAP1 light chain 3- like protein 1) (Microtubule-associated protein 1 light chain 3 alpha) (Autophagy-related protein LC3 A) (Autophagy-re…	ENSG00000101460,GI:31563517,GI:31563519	Ensembl	chr20	+	32598319	32611810	UCSC	389	583.5	up	1.5	0.00075758
820817	TC1101196	---	---	---	---	chr11	-	9732893	9735966	UCSC	411	90.5	down	4.54144	0.0064014
804738	TC0201402	FLJ20628	Hypothetical protein FLJ20628 (FLJ20628)	ENSG00000171103,GI:13435382	Ensembl	chr2	-	28926191	28946679	UCSC	1140.67	349	down	3.26839	0.0066027
803915	TC0200570	LIMS3	LIM and senescent cell antigen-like domains 3|LIM and senescent cell antigen-like domains 3 (LIMS3)	ENSG00000186148,GI:15743547	Ensembl	chr2	+	110013557	110049760	UCSC	361	112.5	down	3.20889	0.0193027
804976	TC0201641	DQX1	DEAQ box polypeptide 1 (RNA-dependent ATPase)|DEAQ box polypeptide 1 (RNA-dependent ATPase) (DQX1)	ENSG00000144045,GI:19525734	Ensembl	chr2	-	74598767	74606916	UCSC	223	80.5	down	2.77019	0.0090634
831182	TC1901316	TRA16	TR4 orphan receptor associated protein TRA16|TR4 orphan receptor associated protein TRA16 (TRA16)	ENSG00000184162,GI:70980545	Ensembl	chr19	-	19173224	19175238	UCSC	762	277	down	2.7509	0.0075954
811393	TC0600776	PEX3	Peroxisomal biogenesis factor 3 (PEX3)|Peroxisomal biogenesis factor 3 (Peroxin-3) (Peroxisomal assembly protein PEX3)	ENSG00000034693,GI:4505726	Ensembl	chr6	+	143813637	143852840	UCSC	1129.67	413.5	down	2.73196	0.0066639
809261	TC0500173	---	---	---	---	chr5	+	52441486	52444621	UCSC	330.333	127	down	2.60105	0.0107759
820148	TC1100508	DNAJC4	DnaJ (Hsp40) homolog, subfamily C, member 4 (DNAJC4)|DnaJ homolog subfamily C member 4 (Multiple endocrine neoplasia type 1 candidate protein number 18) (DnaJ-like protein HSPF2)	ENSG00000110011,GI:5031770	Ensembl	chr11	+	63754231	63758334	UCSC	448.667	174	down	2.57854	0.012136
827444	TC1601244	---	---	---	---	chr16	-	71113953	71256409	UCSC	248.333	99.5	down	2.49581	0.0065031
820536	TC1100910	CGI-104,HSPC172,PTD009,SBDN,TRAPPC4,TRS23	Trafficking protein particle complex 4 (TRAPPC4)|Trafficking protein particle complex subunit 4 (Synbindin) (TRS23 homolog) (Hematopoietic stem/progenitor cell protein 172)	ENSG00000196655,GI:7706666	Ensembl	chr11	+	118394352	118399594	UCSC	1095	444	down	2.46622	0.021635
806670	TC0300922	---	---	---	---	chr3	+	196908415	196911258	UCSC	663.667	275.5	down	2.40895	0.00183603
829204	TC1701703	TRIM65	Tripartite motif-containing 65|Tripartite motif-containing 65 (TRIM65)	ENSG00000141569,GI:38679904	Ensembl	chr17	-	71388011	71404658	UCSC	493.333	207	down	2.38325	0.0158977
821559	TC1101955	---	---	---	---	chr11	-	125716063	125730692	UCSC	779.333	328.5	down	2.3724	0.020559
806450	TC0300695	AGTR1	Angiotensin II receptor, type 1 (AGTR1), variant 1|Angiotensin II receptor, type 1 (AGTR1), variant 2|Angiotensin II receptor, type 1 (AGTR1), variant 3|Angiotensin II receptor, type 1 (AGTR1), variant 4|Angiotensin II receptor, type 1 (AGTR1), variant 5|Type-1 angiotensin II receptor (AT1) (AT1AR) (AT1BR)	ENSG00000144891,GI:14043060,GI:14043061,GI:14043063,GI:14043065,GI:14043067	Ensembl	chr3	+	149898355	149943478	UCSC	207	87.5	down	2.36571	0.021062
827978	TC1700430	RAPGEFL1	Rap guanine nucleotide exchange factor (GEF)-like 1|Rap guanine nucleotide exchange factor (GEF)-like 1 (RAPGEFL1)	ENSG00000108352,GI:7705938	Ensembl	chr17	+	35586834	35605426	UCSC	356.667	151.5	down	2.35424	0.0031824
814099	TC0701793	---	---	---	---	chr7	-	156090643	156091219	UCSC	206.667	88	down	2.34848	0.0115024
828695	TC1701173	FLJ25006	Hypothetical protein FLJ25006 (FLJ25006)	ENSG00000167524,GI:21389410	Ensembl	chr17	-	23959109	23965342	UCSC	533.667	228	down	2.34064	0.0085564
833255	TC2200189	SEC14L2	SEC14-like 2 (S. cerevisiae) (SEC14L2)|SEC14-like protein 2 (Alpha-tocopherol-associated protein) (TAP) (hTAP) (Supernatant protein factor) (SPF) (Squalene transfer protein)	ENSG00000100003,GI:7110714	Ensembl	chr22	+	29122933	29151276	UCSC	361	154.5	down	2.33657	0.0043221
813883	TC0701570	---	---	---	---	chr7	-	115702897	115713954	UCSC	1029	440.5	down	2.33598	0.0199633
822911	TC1201330	AVIL	Advillin (AVIL)|Advillin (p92)	ENSG00000135407,ENSG00000190880,ENSG00000199314,GI:17572823	Ensembl	chr12	-	56477428	56496119	UCSC	256	111.5	down	2.29596	0.0089846
827011	TC1600782	DKFZp547K1610,MYT1,PKMYT1	Membrane-associated tyrosine- and threonine-specific cdc2-inhibitory kinase (EC 2.7.1.37) (Myt1 kinase)|Protein kinase, membrane associated tyrosine/threonine 1 (PKMYT1), variant 1|Protein kinase, membrane associated tyrosine/threonine 1 (PKMYT1), variant 2	ENSG00000127564,GI:33383238,GI:33383240	Ensembl	chr16	-	2962793	2970541	UCSC	1655.33	721.5	down	2.29429	0.023035
826406	TC1600160	---	---	---	---	chr16	+	8851207	8856575	UCSC	944	411.5	down	2.29405	0.0061211
825524	TC1500486	FLJ14585,MDS018,PPCDC	Phosphopantothenoylcysteine decarboxylase (EC 4.1.1.36) (PPC-DC) (CoaC)|Phosphopantothenoylcysteine decarboxylase (PPCDC)	ENSG00000138621,GI:71725350	Ensembl	chr15	+	73102980	73130119	UCSC	294.667	128.5	down	2.29313	0.002639
831050	TC1901182	E430039K05Rik,ZIP67,ZNF653	Zinc finger protein 653|Zinc finger protein 653 (ZNF653)	ENSG00000161914,GI:20270322	Ensembl	chr19	-	11455245	11477688	UCSC	533.333	233	down	2.28898	0.0023212
832524	TC2000797	SLC35C2	Solute carrier family 35 member C2 (Ovarian cancer overexpressed gene 1 protein)|Solute carrier family 35, member C2 (SLC35C2), variant 1|Solute carrier family 35, member C2 (SLC35C2), variant 2|Solute carrier family 35, member C2 (SLC35C2), variant 3	ENSG00000080189,GI:34335286,GI:34335287,GI:34335288	Ensembl	chr20	-	44411574	44426471	UCSC	1897.33	829	down	2.2887	0.014044
813527	TC0701188	---	---	ENSG00000203462	Ensembl	chr7	-	45729919	45775138	UCSC	718.667	318	down	2.25996	0.012119
820121	TC1100481	---	---	---	---	chr11	+	62189360	62192528	UCSC	688	304.5	down	2.25944	0.0134429
822542	TC1200954	---	OVOS2 protein	ENSG00000186611	Ensembl	chr12	-	9440927	9456115	UCSC	255.667	113.5	down	2.25257	0.0068207
805782	TC0300020	ERR-10,ERR10,LOH3CR2A,NAG-7,NAG7	Loss of heterozygosity, 3, chromosomal region 2, gene A (LOH3CR2A)	GI:7106370	---	chr3	+	8588891	8590562	UCSC	274	122	down	2.2459	0.025959
825727	TC1500717	---	---	ENSG00000206200	Ensembl	chr15	-	20332079	20335653	UCSC	887.667	396	down	2.24158	0.0125787
820707	TC1101084	OBPH1,ORP5,OSBPL5	Oxysterol binding protein-like 5 (OSBPL5), variant 1|Oxysterol binding protein-like 5 (OSBPL5), variant 2|Oxysterol-binding protein-related protein 5 (OSBP-related protein 5) (ORP-5)	ENSG00000021762,GI:22035607,GI:22035608	Ensembl	chr11	-	3064922	3143142	UCSC	531.667	239	down	2.22455	0.0123174
806671	TC0300923	---	---	ENSG00000205814	Ensembl	chr3	+	196912000	196924419	UCSC	327	147	down	2.22449	0.0058235
821176	TC1101563	---	---	---	---	chr11	-	65783613	65786049	UCSC	330.667	149	down	2.21924	0.02016
815375	TC0801332	---	---	---	---	chr8	-	145547696	145548799	UCSC	512	231.5	down	2.21166	0.0182243
831564	TC1901710	---	---	---	---	chr19	-	55681879	55682684	UCSC	899.333	409.5	down	2.19617	0.0109636
812762	TC0700397	---	GTF2IRD2 beta	ENSG00000174428,ENSG00000205513	Ensembl	chr7	+	74146185	74203558	UCSC	459.333	209.5	down	2.19252	0.0156157
831113	TC1901247	CD312,DKFZp781B135,EMR2	EGF-like module-containing mucin-like hormone receptor-like 2 precursor (EGF-like module EMR2) (CD312 antigen)|Egf-like module containing, mucin-like, hormone receptor-like 2 (EMR2), variant 1|Egf-like module containing, mucin-like, hormone receptor-like 2 (EMR2), variant 2|Egf-like module containing, mucin-like, hormone receptor-like 2 (EMR2), variant 3|Egf-like module containing, mucin-like, ho…	ENSG00000127507,GI:23397680,GI:23397682,GI:23397684,GI:23397686,GI:23397688,GI:23397690,GI:23397692	Ensembl	chr19	-	14704205	14750353	UCSC	1072.33	492.5	down	2.17733	0.022081
816659	TC0901344	FLJ14771,MGC99558,TOR2A,TORP1	Torsin family 2, member A|Torsin family 2, member A (TOR2A)	ENSG00000160404,GI:18497297	Ensembl	chr9	-	129533624	129537444	UCSC	503.667	232	down	2.17098	0.02684
823166	TC1201588	FLJ22233,NCKX6,NCLX,SLC24A6	Sodium/potassium/calcium exchanger 6 precursor (Na(+)/K(+)/Ca(2+)- exchange protein 6) (Solute carrier family 24 member 6)|Solute carrier family 24 (sodium/potassium/calcium exchanger), member 6 (SLC24A6)	ENSG00000089060,GI:39995085	Ensembl	chr12	-	112220955	112257332	UCSC	428.333	197.5	down	2.16878	0.029843
819442	TC1001175	---	---	---	---	chr10	-	96029052	96036818	UCSC	1773	819	down	2.16484	0.038204
832795	TC2100154	PDE9A	High-affinity cGMP-specific 3',5'-cyclic phosphodiesterase 9A (EC 3.1.4.35)|Phosphodiesterase 9A (PDE9A), variant 1|Phosphodiesterase 9A (PDE9A), variant 10|Phosphodiesterase 9A (PDE9A), variant 11|Phosphodiesterase 9A (PDE9A), variant 12|Phosphodiesterase 9A (PDE9A), variant 13|Phosphodiesterase 9A (PDE9A), variant 14|Phosphodiesterase 9A (PDE9A), variant 15|Phosphodiesterase 9A (PDE9A), variant…	ENSG00000160191,GI:48762716,GI:48762717,GI:48762719,GI:48762721,GI:48762723,GI:48762725,GI:48762727,GI:48762729,GI:48762731,GI:48762733,GI:48762735,GI:48762737,GI:48762739,GI:48762741,GI:48762743,GI:48762745,GI:48762747,GI:48762749,GI:48762751,GI:48762753	Ensembl	chr21	+	42946931	43068688	UCSC	487.667	225.5	down	2.1626	0.0095006
828920	TC1701409	MPP3	MAGUK p55 subfamily member 3 (MPP3 protein) (Discs large homolog 3)|Membrane protein, palmitoylated 3 (MAGUK p55 subfamily member 3) (MPP3)	ENSG00000161647,GI:21536463	Ensembl	chr17	-	39233695	39266073	UCSC	325.333	151	down	2.15453	0.0057231
827939	TC1700391	MRM1	Mitochondrial rRNA methyltransferase 1 homolog (S. cerevisiae) (MRM1)	ENSG00000129282,GI:40068478	Ensembl	chr17	+	32032114	32039519	UCSC	331	154	down	2.14935	0.047125
817462	TC0X00649	---	CDNA FLJ16423 fis, clone BRACE3005107	ENSG00000203919	Ensembl	chrX	+	148440723	148444788	UCSC	401.333	187	down	2.14617	0.0171987
828779	TC1701261	MYOHD1	Myosin head domain containing 1 (MYOHD1), variant 1|Myosin head domain containing 1 (MYOHD1), variant 2|Myosin head domain containing 1 (MYOHD1), variant 3|Myosin head domain containing 1 isoform 2	ENSG00000141140,GI:75750488,GI:75750489,GI:75812979	Ensembl	chr17	-	31925601	31965376	UCSC	526.333	245.5	down	2.14392	0.0124239
833502	TC2200440	C22orf29,GNB1L	Chromosome 22 open reading frame 29 (C22orf29)|Guanine nucleotide-binding protein beta subunit-like protein 1 (G protein beta subunit-like protein 1) (WD40 repeat-containing protein deleted in VCFS) (WDVCF protein) (DGCRK3)	ENSG00000185838,GI:40255022	Ensembl	chr22	-	18150747	18222462	UCSC	716	334	down	2.14371	0.0109772
812397	TC0700013	---	---	---	---	chr7	+	1166654	1172120	UCSC	276.333	129	down	2.14212	0.0128013
829054	TC1701549	FLJ20345,MES,MKS,MKS1	Meckel syndrome type 1 protein|Meckel syndrome, type 1 (MKS1)	ENSG00000011143,GI:89242136	Ensembl	chr17	-	53637798	53651665	UCSC	460.333	215	down	2.14109	0.029682
822656	TC1201069	---	---	---	---	chr12	-	29324618	29362048	UCSC	319	149	down	2.14094	0.028183
821099	TC1101486	---	MGC3196 protein (Fragment)	ENSG00000168569	Ensembl	chr11	-	62298643	62316056	UCSC	2445.67	1146	down	2.13409	0.0143178
811326	TC0600709	DKFZP434O1427,RNF146,RP3-351K20.1,dJ351K20.1	RING finger protein 146 (Dactylidin)|Ring finger protein 146 (RNF146)	ENSG00000118518,GI:33636757	Ensembl	chr6	+	127629448	127651405	UCSC	923	433.5	down	2.12918	0.0198838
804824	TC0201488	MGC32646,MGC33136,PIGF	Phosphatidylinositol glycan, class F (PIGF), variant 1|Phosphatidylinositol glycan, class F (PIGF), variant 2|Phosphatidylinositol-glycan biosynthesis, class F protein (PIG-F) (GPI11 homolog)	ENSG00000151665,GI:27894289,GI:27894290	Ensembl	chr2	-	46661580	46697762	UCSC	395.333	186	down	2.12545	0.0167989
830945	TC1901074	MGC24975	Hypothetical protein MGC24975 (MGC24975)	GI:23503298	---	chr19	-	5733971	5735610	UCSC	582.333	276.5	down	2.10609	0.0059752
816307	TC0900968	FAM27E1	Family with sequence similarity 27, member E1 (FAM27E1)	ENSG00000203439,ENSG00000204805,GI:66912189	Ensembl	chr9	-	46275687	46277027	UCSC	410.667	195	down	2.10598	0.0165193
808499	TC0400886	RFC1	Activator 1 140 kDa subunit (Replication factor C large subunit) (A1 140 kDa subunit) (RF-C 140 kDa subunit) (Activator 1 large subunit) (DNA-binding protein PO-GA)	ENSG00000035928	Ensembl	chr4	-	38965471	39044390	UCSC	1596	762	down	2.09449	0.022255
807048	TC0301309	---	---	---	---	chr3	-	62222540	62279671	UCSC	431.667	207	down	2.08535	0.035918
821217	TC1101604	---	PREDICTED: hypothetical protein XP_935489 isoform 1	ENSG00000171084	Ensembl	chr11	-	67315816	67329383	UCSC	516.333	248.5	down	2.0778	0.0048787
828322	TC1700783	---	---	ENSG00000181038	Ensembl	chr17	+	72234516	72241557	UCSC	858.667	413.5	down	2.07658	0.027078
829192	TC1701691	DNC,MCPHA,MUP1,SLC25A19	Mitochondrial deoxynucleotide carrier (Solute carrier family 25 member 19) (Mitochondrial uncoupling protein 1)|Solute carrier family 25 (mitochondrial deoxynucleotide carrier), member 19 (SLC25A19)	ENSG00000125454,GI:31543631	Ensembl	chr17	-	70780669	70797125	UCSC	498.667	241	down	2.06916	0.0195578
822358	TC1200767	---	PREDICTED: hypothetical protein XP_084852	ENSG00000188735	Ensembl	chr12	+	120635041	120700739	UCSC	1211.67	586	down	2.06769	0.038843
831558	TC1901703	VRK3	Serine/threonine-protein kinase VRK3 (EC 2.7.1.37) (Vaccinia-related kinase 3)|Vaccinia related kinase 3 (VRK3), variant 1|Vaccinia related kinase 3 (VRK3), variant 2	ENSG00000105053,GI:71164885,GI:71164887	Ensembl	chr19	-	55171536	55221015	UCSC	781.333	378	down	2.06702	0.0134648
816611	TC0901296	KIAA0072,MGC23145,PSMD5,S5B	26S proteasome non-ATPase regulatory subunit 5 (26S proteasome subunit S5B) (26S protease subunit S5 basic)|Proteasome (prosome, macropain) 26S subunit, non-ATPase, 5 (PSMD5)	ENSG00000095261,GI:25777613	Ensembl	chr9	-	122617595	122645094	UCSC	1482	719	down	2.0612	0.02326
816881	TC0X00058	MOSPD2	Motile sperm domain containing 2 (MOSPD2)|Motile sperm domain-containing protein 2	ENSG00000130150,GI:22749196	Ensembl	chrX	+	14801484	14850370	UCSC	828.667	402.5	down	2.0588	0.030844
819522	TC1001257	FAM26B	Family with sequence similarity 26, member B (FAM26B)|Protein FAM26B	ENSG00000138172,GI:39725697	Ensembl	chr10	-	105196533	105202650	UCSC	435	211.5	down	2.05674	0.0186843
807935	TC0400312	IL8	Interleukin 8 (IL8)|Interleukin-8 precursor (IL-8) (CXCL8) (Monocyte-derived neutrophil chemotactic factor) (MDNCF) (T-cell chemotactic factor) (Neutrophil- activating protein 1) (NAP-1) (Protein 3-10C) (Granulocyte chemotactic protein 1) (GCP-1) (Monocyte derived neutrophil	ENSG00000169429,GI:28610153	Ensembl	chr4	+	74825139	74828295	UCSC	485.333	236	down	2.0565	0.0070039
805824	TC0300062	MGC2776,MGC4440,SEN2,SEN2L,TSEN2	TRNA splicing endonuclease 2 homolog (S. cerevisiae) (TSEN2)|TRNA-splicing endonuclease subunit Sen2 (EC 3.1.27.9) (tRNA-intron endonuclease Sen2) (HsSen2 protein)	ENSG00000154743,GI:21314730	Ensembl	chr3	+	12500990	12556122	UCSC	373	181.5	down	2.0551	0.0081615
807368	TC0301639	PLSCR1	Phospholipid scramblase 1 (PL scramblase 1) (Ca(2+)-dependent phospholipid scramblase 1) (Erythrocyte phospholipid scramblase) (MmTRA1b)|Phospholipid scramblase 1 (PLSCR1)	ENSG00000188313,GI:10863876	Ensembl	chr3	-	147715658	147745337	UCSC	470.667	230	down	2.04638	0.028296
829052	TC1701546	---	CDNA FLJ44342 fis, clone TRACH3005294	ENSG00000204537	Ensembl	chr17	-	53421398	53427210	UCSC	297.667	146.5	down	2.03185	0.0195952
819400	TC1001133	---	---	---	---	chr10	-	88988404	89092349	UCSC	1329.67	659.5	down	2.01617	0.026218
827594	TC1700035	CTNS,CTNS-LSB,PQLC4	Cystinosin|Cystinosis, nephropathic (CTNS), variant 1|Cystinosis, nephropathic (CTNS), variant 2	ENSG00000040531,GI:4826681,GI:72534653	Ensembl	chr17	+	3486522	3511585	UCSC	434	215.5	down	2.01392	0.034101
806037	TC0300278	G15,H37,LUCA15,RBM5,RMB5	RNA binding motif protein 5 (RBM5)|RNA-binding protein 5 (RNA-binding motif protein 5) (Putative tumor suppressor LUCA15) (G15 protein)	ENSG00000003756,GI:5032030	Ensembl	chr3	+	50101372	50131401	UCSC	1101.33	547.5	down	2.01157	0.032562
831399	TC1901543	ATP1A3	Sodium/potassium-transporting ATPase alpha-3 chain (EC 3.6.3.9) (Sodium pump 3) (Na+/K+ ATPase 3) (Alpha(III))	ENSG00000105409	Ensembl	chr19	-	47162576	47190224	UCSC	592.333	295	down	2.00791	0.0143217
800775	TC0100791	MUNC18-3,MUNC18C,PSP,STXBP3,UNC-18C	Syntaxin binding protein 3 (STXBP3)|Syntaxin-binding protein 3 (UNC-18 homolog 3) (UNC-18C) (UNC-18-3) (Platelet Sec1 protein) (PSP)	ENSG00000116266,GI:6005885	Ensembl	chr1	+	109090831	109153671	UCSC	603	300.5	down	2.00666	0.023084
829632	TC1800293	ENOSF1	Enolase superfamily member 1 (ENOSF1)|RTS beta protein	ENSG00000132199,GI:42544118	Ensembl	chr18	-	662830	702664	UCSC	291.667	145.5	down	2.00458	0.024725
804879	TC0201543	FLJ32312,MGC126729,MGC126755	Hypothetical protein FLJ32312 (FLJ32312)	ENSG00000162927,GI:21389306	Ensembl	chr2	-	61022608	61098893	UCSC	287	143.5	down	2	0.027896
820273	TC1100636	FAM86C,FLJ10661,FLJ27199,MGC45068	Family with sequence similarity 86, member C (FAM86C), variant 1|Family with sequence similarity 86, member C (FAM86C), variant 2	ENSG00000158483,GI:24211014,GI:8922578	Ensembl	chr11	+	71176208	71189930	UCSC	1176.67	588.5	down	1.99943	0.022159
822916	TC1201335	---	---	---	---	chr12	-	56611574	56616223	UCSC	244.667	123.5	down	1.98111	0.0125354
826266	TC1600020	GPI1,LOC146325,MGC12693,PIGQ,c407A10.1,hGPI1	Phosphatidylinositol N-acetylglucosaminyltransferase subunit Q (EC 2.4.1.198) (Phosphatidylinositol-glycan biosynthesis, class Q protein) (PIG-Q) (N-acetylglucosamyl transferase component GPI1)|Phosphatidylinositol glycan anchor biosynthesis, class Q (PIGQ), variant 1|Phosphatidylinositol glycan anchor biosynthesis, class Q (PIGQ), variant 2|Similar to hypothetical protein FLJ13841 (LOC146325)	ENSG00000007541,ENSG00000161992,GI:21687187,GI:22538449,GI:22538452	Ensembl	chr16	+	550423	574109	UCSC	695	351	down	1.98006	0.029122
802762	TC0102848	PAQR6	Progestin and adipoQ receptor family member VI|Progestin and adipoQ receptor family member VI (PAQR6), variant 1|Progestin and adipoQ receptor family member VI (PAQR6), variant 2	ENSG00000160781,GI:24432010,GI:41282030	Ensembl	chr1	-	154479830	154484925	UCSC	388.667	196.5	down	1.97795	0.0029004
807639	TC0400001	ZNF595,ZNF718	CDNA FLJ90036 fis, clone HEMBA1001886|Zinc finger protein 595|Zinc finger protein 595 (ZNF595)|Zinc finger protein 718 (ZNF718)	ENSG00000196884,ENSG00000197701,GI:32698885,GI:85060498	Ensembl	chr4	+	43215	186092	UCSC	1848.67	935.5	down	1.97613	0.022058
811311	TC0600694	ASM3A,ASML3a,FLJ20177,SMPDL3A,yR36GH4.1	Acid sphingomyelinase-like phosphodiesterase 3a precursor (EC 3.1.4.-) (ASM-like phosphodiesterase 3a)|Sphingomyelin phosphodiesterase, acid-like 3A (SMPDL3A)	ENSG00000172594,GI:34147321	Ensembl	chr6	+	123152014	123172564	UCSC	521.667	264	down	1.97601	0.0190824
819664	TC1100020	TMEM80	---	ENSG00000177042	Ensembl	chr11	+	685643	694129	UCSC	692.333	351	down	1.97246	0.0195798
831450	TC1901595	IASPP,NKIP1,PPP1R13L,RAI,iASPPgene	Protein phosphatase 1, regulatory (inhibitor) subunit 13 like (PPP1R13L)|RelA-associated inhibitor (Inhibitor of ASPP protein) (Protein iASPP) (PPP1R13B-like protein) (NFkB-interacting protein 1)	ENSG00000104881,GI:63003906	Ensembl	chr19	-	50574739	50601447	UCSC	644.667	327.5	down	1.96845	0.021723
804208	TC0200867	AZK,MLK7,MLT,MLTK,MRK,ZAK,mlklak	Mitogen-activated protein kinase kinase kinase MLT (EC 2.7.1.37) (MLK- like mitogen-activated protein triple kinase) (Leucine zipper and sterile alpha motif kinase ZAK) (Sterile-alpha motif and leucine zipper-containing kinase AZK) (Mixed lineage kinase-r|Sterile alpha motif and leucine zipper containing kinase AZK (ZAK), variant 1|Sterile alpha motif and leucine zipper containing kinase AZK (ZAK…	ENSG00000091436,GI:82880647,GI:82880649	Ensembl	chr2	+	173648811	173840986	UCSC	922	469.5	down	1.96379	0.020458
811233	TC0600616	NR2E1,TLL,TLX,XTLL	Nuclear receptor subfamily 2, group E, member 1 (NR2E1)|Orphan nuclear receptor NR2E1 (Nuclear receptor TLX) (Tailless homolog) (Tll) (hTll)	ENSG00000112333,GI:21361108	Ensembl	chr6	+	108593955	108616706	UCSC	285.667	145.5	down	1.96334	0.0145191
830888	TC1901016	FLJ10297,GNRPX,PLEKHJ1	Pleckstrin homology domain containing, family J member 1|Pleckstrin homology domain containing, family J member 1 (PLEKHJ1)	ENSG00000104886,GI:8922332	Ensembl	chr19	-	2184153	2187951	UCSC	944	482	down	1.95851	0.034996
814118	TC0800001	ZNF596	Zinc finger protein 596|Zinc finger protein 596 (ZNF596)	ENSG00000172748,GI:27734918	Ensembl	chr8	+	172238	187342	UCSC	448	229	down	1.95633	0.033302
810047	TC0500980	ESM1	Endothelial cell-specific molecule 1 (ESM1)|Endothelial cell-specific molecule 1 precursor (ESM-1 secretory protein) (ESM-1)	ENSG00000164283,GI:88758588	Ensembl	chr5	-	54309449	54317312	UCSC	290.333	148.5	down	1.95511	0.033903
807938	TC0400315	CXCL1	"Chemokine (C-X-C motif) ligand 1 (melanoma growth stimulating activity, alpha) (CXCL1)|Growth-regulated protein alpha precursor (CXCL1) (Melanoma growth stimulatory activity) (MGSA) (Neutrophil-activating protein 3) (NAP-3) (GRO-alpha(1-73)) [Contains: GRO-alpha(4-73); GRO-alpha(5-73); GRO- alpha(6-73)]"	ENSG00000163739,GI:4504152	Ensembl	chr4	+	74953973	74968249	UCSC	315.667	161.5	down	1.95459	0.0075605
823442	TC1300151	DLEU1	Leukemia-associated protein 1 (Deleted in lymphocytic leukemia 1)	ENSG00000176124	Ensembl	chr13	+	49554308	50000671	UCSC	549.333	281.5	down	1.95145	0.029556
827469	TC1601269	ADAT1	Adenosine deaminase, tRNA-specific 1|Adenosine deaminase, tRNA-specific 1 (ADAT1)	ENSG00000065457,GI:7382475	Ensembl	chr16	-	74190499	74214694	UCSC	889.667	457	down	1.94675	0.0154024
807290	TC0301558	---	---	---	---	chr3	-	131299317	131305539	UCSC	798.667	410.5	down	1.94559	0.037719
826375	TC1600129	CLUAP1,FLJ13297,KIAA0643	Clusterin associated protein 1 (CLUAP1), variant 1|Clusterin associated protein 1 (CLUAP1), variant 2|Clusterin associated protein 1 isoform 1	ENSG00000103351,GI:13435144,GI:52345625	Ensembl	chr16	+	3490964	3527670	UCSC	514	264.5	down	1.94329	0.034322
807768	TC0400139	ANAPC4	Anaphase promoting complex subunit 4 (ANAPC4)|Anaphase-promoting complex subunit 4 (APC4) (Cyclosome subunit 4)	ENSG00000053900,GI:41327748	Ensembl	chr4	+	24987933	25029225	UCSC	1380.33	711	down	1.9414	0.021039
800444	TC0100454	ERMAP	Erythroblast membrane-associated protein (Scianna blood group) (ERMAP), variant 1|Erythroblast membrane-associated protein (Scianna blood group) (ERMAP), variant 2|Erythroid membrane-associated protein precursor (hERMAP) (Scianna blood group antigen) (Radin blood group antigen)	ENSG00000164010,GI:63054853,GI:63054854	Ensembl	chr1	+	43055363	43083247	UCSC	256	132	down	1.93939	0.029945
832458	TC2000731	---	---	---	---	chr20	-	36468074	36478858	UCSC	318.667	164.5	down	1.93718	0.003295
827209	TC1600992	FKSG86,KCTD13,PDIP1,POLDIP1	Potassium channel tetramerisation domain containing 13 (KCTD13)|Potassium channel tetramerization domain-containing protein 13 (Polymerase delta-interacting protein 1) (TNFAIP1-like protein)	ENSG00000174943,GI:31341469	Ensembl	chr16	-	29825158	29845046	UCSC	1170.33	605	down	1.93444	0.043003
822944	TC1201363	---	---	ENSG00000205171	Ensembl	chr12	-	64438070	64507021	UCSC	412.667	213.5	down	1.93286	0.0069411
802424	TC0102487	DPH5	DPH5 homolog (S. cerevisiae) (DPH5)|Probable diphthine synthase (EC 2.1.1.98) (Diphthamide biosynthesis methyltransferase)	ENSG00000117543,GI:7706271	Ensembl	chr1	-	101228106	101263960	UCSC	481	249.5	down	1.92786	0.028037
828019	TC1700472	PHA2B,PRKWNK4,WNK4	Serine/threonine-protein kinase WNK4 (EC 2.7.1.37) (Protein kinase with no lysine 4) (Protein kinase, lysine-deficient 4)|WNK lysine deficient protein kinase 4 (WNK4)	ENSG00000126562,GI:58331254	Ensembl	chr17	+	38186222	38202610	UCSC	266	138	down	1.92754	0.0058603
830214	TC1900327	CRTC1,FLJ14027,KIAA0616,MECT1,TORC1,WAMTP1	CREB regulated ion coactivator 1 (CRTC1), variant 1|CREB regulated ion coactivator 1 (CRTC1), variant 2|Mucoepidermoid carcinoma translocated protein 1 (Transducer of regulated cAMP response element-binding protein 1) (Transducer of CREB protein 1)	ENSG00000105662,GI:13430881,GI:34732708	Ensembl	chr19	+	18655425	18749762	UCSC	1567.33	814.5	down	1.92429	0.021961
830364	TC1900479	ZNF345	Zinc finger protein 345 (ZNF345)|Zinc finger protein 345 (Zinc finger protein HZF10)	ENSG00000167637,GI:31377803	Ensembl	chr19	+	42033103	42075783	UCSC	465	242	down	1.92149	0.0021188
806025	TC0300266	FLJ11302,KLHDC8B,MGC35097	Kelch domain containing 8B (KLHDC8B)|Kelch domain-containing protein 8B	ENSG00000185909,GI:27734908	Ensembl	chr3	+	49184072	49188922	UCSC	883.667	460.5	down	1.91893	0.014058
830038	TC1900148	ANGPTL4	Angiopoietin-like 4 (ANGPTL4), variant 1|Angiopoietin-like 4 (ANGPTL4), variant 3|Angiopoietin-related protein 4 precursor (Angiopoietin-like 4) (Hepatic fibrinogen/angiopoietin-related protein) (HFARP)	ENSG00000167772,GI:21536397,GI:89264695	Ensembl	chr19	+	8335011	8345257	UCSC	1060	553.5	down	1.91509	0.036159
833107	TC2200035	CDC45,CDC45L,CDC45L2,PORC-PI-1	CDC45 cell division cycle 45-like (S. cerevisiae) (CDC45L)|CDC45-related protein (PORC-PI-1) (Cdc45)	ENSG00000093009,GI:34335230	Ensembl	chr22	+	17847002	17888135	UCSC	1575.67	824	down	1.91222	0.030997
812316	TC0601714	FLJ14917,FLJ30544,SERAC1	Serine active site containing 1|Serine active site containing 1 (SERAC1)	ENSG00000122335,GI:40254994	Ensembl	chr6	-	158450535	158509290	UCSC	479.333	251	down	1.90969	0.023079
826148	TC1501191	C15orf40	Chromosome 15 open reading frame 40 (C15orf40)|UPF0235 protein C15orf40	ENSG00000169609,GI:21389392	Ensembl	chr15	-	81448717	81471394	UCSC	842	441	down	1.9093	0.020921
809732	TC0500655	CPUB1,FLJ25267,MGC10067,UBLCP1	Ubiquitin-like domain containing CTD phosphatase 1|Ubiquitin-like domain containing CTD phosphatase 1 (UBLCP1)	ENSG00000164332,GI:21450801	Ensembl	chr5	+	158622857	158645618	UCSC	2902.67	1520.5	down	1.90902	0.016158
821131	TC1101518	CALDAG-GEFI,CDC25L,RASGRP2	RAS guanyl releasing protein 2 (calcium and DAG-regulated) (RASGRP2), variant 1|RAS guanyl releasing protein 2 (calcium and DAG-regulated) (RASGRP2), variant 2|RAS guanyl releasing protein 2 isoform 2	ENSG00000068831,GI:20149569,GI:24797102	Ensembl	chr11	-	64250959	64269504	UCSC	530.667	278	down	1.90887	0.027243
806364	TC0300609	---	---	---	---	chr3	+	131095415	131110444	UCSC	416	218	down	1.90826	0.0111965
808699	TC0401092	CCDC98,FLJ11520,FLJ12642,FLJ13614	Coiled-coil domain containing 98 (CCDC98)	ENSG00000163322,GI:20589960	Ensembl	chr4	-	84601122	84625335	UCSC	1481	776.5	down	1.90728	0.025424
827607	TC1700048	---	---	ENSG00000161920	Ensembl	chr17	+	4581457	4583651	UCSC	477.667	250.5	down	1.90685	0.0168198
825393	TC1500353	PIGB	Phosphatidylinositol glycan, class B|Phosphatidylinositol glycan, class B (PIGB)	ENSG00000069943,GI:22538447	Ensembl	chr15	+	53398459	53435138	UCSC	315.333	165.5	down	1.90534	0.0189984
802418	TC0102481	SASS6	Spindle assembly abnormal protein 6 homolog (HsSAS-6)	ENSG00000156876	Ensembl	chr1	-	100321692	100371231	UCSC	1045	550	down	1.9	0.019845
819959	TC1100318	DDB2	DNA damage-binding protein 2 (Damage-specific DNA-binding protein 2) (DDB p48 subunit) (DDBb) (UV-damaged DNA-binding protein 2) (UV-DDB 2)|Damage-specific DNA binding protein 2, 48kDa (DDB2)	ENSG00000134574,GI:4557514	Ensembl	chr11	+	47193089	47217367	UCSC	869	457.5	down	1.89945	0.044304
832398	TC2000671	PXMP4	Peroxisomal membrane protein 4 (24 kDa peroxisomal intrinsic membrane protein)|Peroxisomal membrane protein 4, 24kDa (PXMP4), variant 1|Peroxisomal membrane protein 4, 24kDa (PXMP4), variant 2	ENSG00000101417,GI:34452733,GI:34452735	Ensembl	chr20	-	31758176	31771777	UCSC	747	393.5	down	1.89835	0.026663
803183	TC0103278	TMEM63A	Transmembrane protein 63A	ENSG00000196187	Ensembl	chr1	-	224095207	224137043	UCSC	508	268	down	1.89552	0.022076
827216	TC1600999	FLJ22603,GDPD3,MGC4171	Glycerophosphodiester phosphodiesterase domain containing 3 (GDPD3), variant 1|Glycerophosphodiester phosphodiesterase domain containing 3 (GDPD3), variant 2|Glycerophosphodiester phosphodiesterase domain containing 3 isoform 2	ENSG00000102886,GI:13236539,GI:72534723	Ensembl	chr16	-	30023632	30032379	UCSC	246.333	130	down	1.89487	0.021462
804121	TC0200779	LOC130576	Hypothetical protein LOC130576 (LOC130576)	ENSG00000150556,GI:40255209	Ensembl	chr2	+	149603227	149780019	UCSC	696.667	368	down	1.89312	0.038264
824661	TC1400733	---	---	---	---	chr14	-	23478665	23493246	UCSC	744.333	394	down	1.88917	0.029297
823390	TC1300098	FBP21,MGC117310,WBP4	WW domain binding protein 4 (formin binding protein 21) (WBP4)|WW domain-binding protein 4 (WBP-4) (Formin-binding protein 21)	ENSG00000120688,GI:21536424	Ensembl	chr13	+	40533255	40556142	UCSC	799.667	425.5	down	1.87936	0.033719
821663	TC1200063	GNB3	Guanine nucleotide binding protein (G protein), beta polypeptide 3 (GNB3)|Guanine nucleotide-binding protein G(I)/G(S)/G(T) beta subunit 3 (Transducin beta chain 3)	ENSG00000111664,GI:21071080	Ensembl	chr12	+	6819379	6826819	UCSC	706	377	down	1.87268	0.0104386
801860	TC0101905	ARHGEF19,FLJ33962,RP4-733M16.1,WGEF	Rho guanine nucleotide exchange factor (GEF) 19|Rho guanine nucleotide exchange factor (GEF) 19 (ARHGEF19)	ENSG00000142632,GI:40255148	Ensembl	chr1	-	16397186	16411753	UCSC	391	209	down	1.87081	0.033941
807741	TC0400112	---	CDNA FLJ13814 fis, clone THYRO1000368	ENSG00000048342	Ensembl	chr4	+	15080613	15212273	UCSC	414.333	222	down	1.86637	0.025358
800177	TC0100181	FLJ10420,NECAP2,RP4-798A10.1	Adaptin ear-binding coat-associated protein 2 (NECAP-2)|NECAP endocytosis associated 2 (NECAP2)	ENSG00000157191,GI:39725692	Ensembl	chr1	+	16639806	16659160	UCSC	1286.33	689.5	down	1.8656	0.049202
804873	TC0201537	FANCL,FLJ10335,PHF9,POG	Fanconi anemia, complementation group L (FANCL)|Ubiquitin ligase protein FANCL (EC 6.3.2.-) (Fanconi anemia group L protein) (Fanconi anemia-associated polypeptide of 43 kDa) (FAAP43)	ENSG00000115392,GI:49472818	Ensembl	chr2	-	58239884	58322018	UCSC	516.333	277	down	1.86402	0.0104156
818836	TC1000536	LYT-10,LYT10,NFKB2	Nuclear factor NF-kappa-B p100 subunit (DNA-binding factor KBF2) (H2TF1) (Lymphocyte translocation chromosome 10) (Oncogene Lyt-10) (Lyt10) [Contains: Nuclear factor NF-kappa-B p52 subunit]|Nuclear factor of kappa light polypeptide gene enhancer in B-cells 2 (p49/p100) (NFKB2)	ENSG00000077150,GI:19923222	Ensembl	chr10	+	104144250	104152276	UCSC	677.333	363.5	down	1.86337	0.021263
825317	TC1500274	ADAL	---	ENSG00000168803	Ensembl	chr15	+	41410217	41433386	UCSC	445.667	239.5	down	1.86082	0.043076
833499	TC2200437	LOC128977	Hypothetical protein LOC128977 (LOC128977)	ENSG00000185065,GI:56711313	Ensembl	chr22	-	17808417	17815707	UCSC	377.667	203	down	1.86043	0.0145353
805794	TC0300032	FLJ14602,GL009,JAGN1	Jagunal homolog 1|Jagunal homolog 1 (Drosophila) (JAGN1)	ENSG00000171135,GI:31982910	Ensembl	chr3	+	9907238	9911033	UCSC	732.667	394	down	1.85956	0.042917
814152	TC0800048	---	---	ENSG00000164845	Ensembl	chr8	+	8123502	8139254	UCSC	784.667	422	down	1.8594	0.0062566
828930	TC1701419	C17orf65,DKFZp762C2414,MGC119234	Chromosome 17 open reading frame 65 (C17orf65)	ENSG00000168597,GI:58218965	Ensembl	chr17	-	39608878	39619608	UCSC	581.333	313	down	1.85729	0.0133997
812967	TC0700608	DUS4L	Dihydrouridine synthase 4-like	ENSG00000105865	Ensembl	chr7	+	106991661	107006204	UCSC	1036.33	558.5	down	1.85557	0.029622
806598	TC0300849	CACH,CLE,EIF-2B,EIF2B5,EIF2Bepsilon,LVWM	Eukaryotic translation initiation factor 2B, subunit 5 epsilon, 82kDa (EIF2B5)|Translation initiation factor eIF-2B epsilon subunit (eIF-2B GDP-GTP exchange factor)	ENSG00000145191,GI:83267878	Ensembl	chr3	+	185335504	185345795	UCSC	976	526	down	1.85551	0.024562
821613	TC1200012	---	---	---	---	chr12	+	1785718	1786914	UCSC	3847.33	2076	down	1.85324	0.047661
828909	TC1701398	BRCA1,BRCAI,BRCC1,IRIS,PSCP,RNF53	Breast cancer 1, early onset (BRCA1), variant BRCA1-delta11|Breast cancer 1, early onset (BRCA1), variant BRCA1-delta11b|Breast cancer 1, early onset (BRCA1), variant BRCA1-delta14-17|Breast cancer 1, early onset (BRCA1), variant BRCA1-delta14-18|Breast cancer 1, early onset (BRCA1), variant BRCA1-delta2-10|Breast cancer 1, early onset (BRCA1), variant BRCA1-delta9-10|Breast cancer 1, early onset…	ENSG00000012048,GI:63252871,GI:63252872,GI:63252873,GI:63252874,GI:63252875,GI:63252876,GI:63252877,GI:63252879,GI:63252880,GI:63252881,GI:63252883	Ensembl	chr17	-	38449840	38530994	UCSC	506.333	273.5	down	1.85131	0.026396
831038	TC1901170	---	---	ENSG00000194887,ENSG00000198988	Ensembl	chr19	-	10789102	10789172	UCSC	258.667	140	down	1.84762	0.026785
810091	TC0501026	AF5alpha,CENP-K,CENPK,FKSG14,P33,Solt	Centromere protein K (CENPK)|SoxLZ/Sox6 leucine zipper binding protein	ENSG00000123219,GI:16905072	Ensembl	chr5	-	64849350	64894754	UCSC	1283	694.5	down	1.84737	0.035082
808340	TC0400724	BCD,CYP4AH1,CYP4V2,MGC43534	Cytochrome P450 4V2 (EC 1.14.-.-)|Cytochrome P450, family 4, subfamily V, polypeptide 2 (CYP4V2)	ENSG00000145476,GI:61743921	Ensembl	chr4	+	187349668	187371605	UCSC	289	156.5	down	1.84665	0.0157168
833626	TC2200577	EPI64,LOC652968,TBC1D10,TBC1D10A,dJ130H16.1,dJ130H16.2	Hypothetical protein LOC652968 (LOC652968)|TBC1 domain family member 10A (EBP50-PDX interactor of 64 kDa) (EPI64 protein)|TBC1 domain family, member 10A (TBC1D10A)	ENSG00000099992,ENSG00000182482,GI:13994321,GI:83415180	Ensembl	chr22	-	29011107	29052955	UCSC	685.667	371.5	down	1.84567	0.020804
828303	TC1700764	DKFZp586L2022,HCNGP,HTRG,HTRP,SAP30BP	Ional regulator protein|SAP30 binding protein (SAP30BP)	ENSG00000161526,GI:47834346	Ensembl	chr17	+	71174994	71215733	UCSC	1445.33	785.5	down	1.84002	0.035341
814447	TC0800348	ADH8,ADHFE1,C8orf46,FLJ32430,HMFT2263,MGC48605	Alcohol dehydrogenase, iron containing, 1|Alcohol dehydrogenase, iron containing, 1 (ADHFE1)|Chromosome 8 open reading frame 46 (C8orf46)	ENSG00000147576,ENSG00000169085,GI:21389518,GI:34303955	Ensembl	chr8	+	67507287	67593293	UCSC	256.667	139.5	down	1.8399	0.020584
812400	TC0700016	---	CDNA FLJ33725 fis, clone BRAWH2017379	ENSG00000205972	Ensembl	chr7	+	1576257	1595785	UCSC	278.333	152	down	1.83114	0.0085367
814210	TC0800106	---	---	---	---	chr8	+	17197844	17200038	UCSC	504.333	276	down	1.82729	0.030181
823092	TC1201513	---	---	---	---	chr12	-	102681220	102684818	UCSC	283.333	155.5	down	1.82208	0.0043441
824993	TC1401076	CEV14,GMAP-210,TRIP11,TRIP230	Thyroid hormone receptor interactor 11 (TRIP11)|Thyroid receptor-interacting protein 11 (TRIP-11) (Golgi-associated microtubule-binding protein 210) (GMAP-210) (Trip230) (Clonal evolution related gene on chromosome 14)	ENSG00000100815,GI:10863904	Ensembl	chr14	-	91505614	91576156	UCSC	1178.33	647.5	down	1.81982	0.033823
800097	TC0100099	PIK3CD	Phosphatidylinositol-4,5-bisphosphate 3-kinase catalytic subunit delta isoform (EC 2.7.1.153) (PI3-kinase p110 subunit delta) (PtdIns-3- kinase p110) (PI3K) (p110delta)|Phosphoinositide-3-kinase, catalytic, delta polypeptide (PIK3CD)	ENSG00000171608,GI:19923288	Ensembl	chr1	+	9634389	9711565	UCSC	278	153	down	1.81699	0.022978
826752	TC1600517	SLC9A5	Sodium/hydrogen exchanger 5 (Na(+)/H(+) exchanger 5) (NHE-5) (Solute carrier family 9 member 5)|Solute carrier family 9 (sodium/hydrogen exchanger), member 5 (SLC9A5)	ENSG00000135740,GI:4759143	Ensembl	chr16	+	65840354	65863594	UCSC	208	114.5	down	1.81659	0.0056988
818682	TC1000378	---	---	---	---	chr10	+	81576619	81590727	UCSC	442.333	243.5	down	1.81656	0.031804
804400	TC0201061	---	---	---	---	chr2	+	210565171	210567233	UCSC	218.333	120.5	down	1.81189	0.036176
809835	TC0500758	---	SDS3 protein	ENSG00000184550	Ensembl	chr5	+	177330923	177331888	UCSC	323.333	178.5	down	1.81139	0.033943
831123	TC1901257	ABHD9,FLJ22408,MGC131519	Abhydrolase domain containing 9|Abhydrolase domain containing 9 (ABHD9)	ENSG00000105131,GI:13376163	Ensembl	chr19	-	15198731	15204811	UCSC	320.333	177	down	1.80979	0.0087034
833808	TC2200760	LOC150383	Similar to RIKEN cDNA 2210021J22 (LOC150383), variant 1|Similar to RIKEN cDNA 2210021J22 (LOC150383), variant 2	ENSG00000205643,GI:57232755,GI:57232757	Ensembl	chr22	-	45018575	45025240	UCSC	217.667	120.5	down	1.80636	0.027818
827364	TC1601158	TK2	Thymidine kinase 2, mitochondrial (TK2)|Thymidine kinase 2, mitochondrial precursor (EC 2.7.1.21) (Mt-TK)	ENSG00000166548,GI:92859640	Ensembl	chr16	-	65102151	65141816	UCSC	309.667	171.5	down	1.80564	0.0197407
829305	TC1701806	C17orf62,FLJ90469,MGC4368	Chromosome 17 open reading frame 62 (C17orf62)	ENSG00000178927,GI:74271817	Ensembl	chr17	-	77993808	78001996	UCSC	795.667	441	down	1.80423	0.041004
828689	TC1701167	UNC119	Unc-119 homolog (C. elegans) (UNC119), variant 1|Unc-119 homolog (C. elegans) (UNC119), variant 2|Unc-119 protein homolog (Retinal protein 4) (HRG4)	ENSG00000109103,GI:16936534,GI:16936537	Ensembl	chr17	-	23897852	23903773	UCSC	797	442.5	down	1.80113	0.025977
820253	TC1100616	TPCN2	Two pore segment channel 2|Two pore segment channel 2 (TPCN2)	ENSG00000162341,GI:20589957	Ensembl	chr11	+	68572941	68614648	UCSC	440	244.5	down	1.79959	0.030477
809382	TC0500303	PAPD4	PAP associated domain containing 4|PAP associated domain containing 4 (PAPD4)	ENSG00000164329,GI:31341107	Ensembl	chr5	+	78944020	79018227	UCSC	2682	1491.5	down	1.79819	0.034962
803560	TC0200208	CGI-60,D2LIC,DKFZP564A033,DYNC2LI1,LIC3	Dynein 2 light intermediate chain isoform 1|Dynein, cytoplasmic 2, light intermediate chain 1 (DYNC2LI1), variant 1|Dynein, cytoplasmic 2, light intermediate chain 1 (DYNC2LI1), variant 2|Dynein, cytoplasmic 2, light intermediate chain 1 (DYNC2LI1), variant 3	ENSG00000138036,GI:40548412,GI:40548417,GI:61102731	Ensembl	chr2	+	43854682	43890653	UCSC	474.667	264	down	1.79798	0.022795
805032	TC0201700	KRCC1	Lysine-rich coiled-coil 1 (KRCC1)	ENSG00000172086,GI:7706155	Ensembl	chr2	-	88107840	88136387	UCSC	1671	929.5	down	1.79774	0.046321
819793	TC1100150	TUB	Tubby homolog (mouse) (TUB), variant 1|Tubby homolog (mouse) (TUB), variant 2|Tubby protein homolog	ENSG00000166402,GI:29826278,GI:29826280	Ensembl	chr11	+	7997367	8084228	UCSC	627.333	349.5	down	1.79495	0.025516
804695	TC0201359	AC3,ADCY3,KIAA0511	Adenylate cyclase 3 (ADCY3)|Adenylate cyclase type III (EC 4.6.1.1) (Adenylate cyclase, olfactive type) (ATP pyrophosphate-lyase 3) (Adenylyl cyclase 3) (AC-III) (AC3)	ENSG00000138031,GI:10947058	Ensembl	chr2	-	24895542	24996212	UCSC	1384.67	772	down	1.79361	0.045817
833326	TC2200260	HRIHFB2122,KIAA1662,TARA,TRIOBP,dJ37E16.4	TRIO and F-actin binding protein (TRIOBP), variant 1|TRIO and F-actin binding protein (TRIOBP), variant 2|TRIO and F-actin binding protein (TRIOBP), variant 6|TRIO and F-actin binding protein isoform 2	ENSG00000100106,GI:78191793,GI:88501737,GI:88501739	Ensembl	chr22	+	36422957	36502508	UCSC	1630.67	909.5	down	1.79293	0.027655
827858	TC1700310	JCK,MGC138445,NEK12A,NEK8	NIMA (never in mitosis gene a)- related kinase 8 (NEK8)|Serine/threonine-protein kinase Nek8 (EC 2.7.1.37) (NimA-related protein kinase 8) (NIMA-related kinase 12a)	ENSG00000160602,GI:31342341	Ensembl	chr17	+	24079959	24093911	UCSC	203.333	113.5	down	1.79148	0.0090188
823719	TC1300440	---	---	ENSG00000151773	Ensembl	chr13	-	43309380	43351952	UCSC	637.667	356	down	1.7912	0.023656
823331	TC1300039	KIAA0410,NUPL1,PRO2463	Nucleoporin like 1 (NUPL1), variant 1|Nucleoporin like 1 (NUPL1), variant 2|Nucleoporin like 1 (NUPL1), variant 3|Nucleoporin p58/p45 (Nucleoporin-like 1)	ENSG00000139496,GI:56788375,GI:56788376,GI:56788378	Ensembl	chr13	+	24773666	24814560	UCSC	2305.33	1288	down	1.78986	0.039157
824647	TC1400719	KIAA1443,PPP1R3E	Homeobox and leucine zipper protein Homez (Homeodomain leucine zipper- containing factor)	ENSG00000100829	Ensembl	chr14	-	22812684	22841897	UCSC	1068.33	597	down	1.7895	0.027302
820912	TC1101295	CSTF-77,CSTF3,MGC117398,MGC43001,MGC75122	Cleavage stimulation factor, 3' pre-RNA, subunit 3, 77kDa (CSTF3), variant 1|Cleavage stimulation factor, 3' pre-RNA, subunit 3, 77kDa (CSTF3), variant 2|Cleavage stimulation factor, 3' pre-RNA, subunit 3, 77kDa (CSTF3), variant 3|Cleavage stimulation factor, 77 kDa subunit (CSTF 77 kDa subunit) (CF- 1 77 kDa subunit) (CstF-77)	ENSG00000176102,GI:75709185,GI:75709186,GI:75709188	Ensembl	chr11	-	33062711	33139618	UCSC	1199.67	670.5	down	1.78921	0.028796
808359	TC0400745	---	---	ENSG00000186777	Ensembl	chr4	-	254978	279947	UCSC	1643	919.5	down	1.78684	0.0174764
810372	TC0501320	CDC23	CDC23 (cell division cycle 23, yeast, homolog) (CDC23)|Cell division cycle protein 23 homolog (Anaphase-promoting complex subunit 8) (APC8) (Cyclosome subunit 8)	ENSG00000094880,GI:16554575	Ensembl	chr5	-	137551240	137576918	UCSC	1673	937.5	down	1.78453	0.041136
826001	TC1501032	C15orf20	Chromosome 15 open reading frame 20 (C15orf20)	ENSG00000140451,GI:82546871	Ensembl	chr15	-	62894888	62904920	UCSC	225.667	126.5	down	1.78393	0.022157
814717	TC0800622	---	Brain protein 16	ENSG00000179801	Ensembl	chr8	+	145264660	145267733	UCSC	886.333	497.5	down	1.78157	0.04572
820179	TC1100541	FKSG44	FKSG44 gene (FKSG44)	ENSG00000126391,GI:31982912	Ensembl	chr11	+	64910684	64937569	UCSC	893	501.5	down	1.78066	0.04154
819314	TC1001039	MGC131934,MGC34695,TYSND1	Trypsin domain containing 1 (TYSND1)|Trypsin domain containing 1 (TYSND1), variant 1	ENSG00000156521,GI:94400920	Ensembl	chr10	-	71567743	71576502	UCSC	473.333	266	down	1.77945	0.047338
826563	TC1600323	ASPHD1	Aspartate beta-hydroxylase domain containing 1 (ASPHD1)	ENSG00000174939,GI:38708312	Ensembl	chr16	+	29819197	29838679	UCSC	387.333	218	down	1.77676	0.0050226
826348	TC1600102	PAQR4	Progestin and adipoQ receptor family member IV|Progestin and adipoQ receptor family member IV (PAQR4)	ENSG00000162073,GI:31542755	Ensembl	chr16	+	2959363	2963484	UCSC	1153.33	650.5	down	1.773	0.030824
833077	TC2200003	---	---	---	---	chr22	+	14719045	14721451	UCSC	1073.33	605.5	down	1.77264	0.012762
808380	TC0400766	TMEM129	Transmembrane protein 129 (TMEM129)	ENSG00000168936,GI:52851432	Ensembl	chr4	-	1687477	1692883	UCSC	485	274.5	down	1.76685	0.0157249
821028	TC1101413	LAT3,PB39,POV1,R00504,SLC43A1	Large neutral amino acids transporter small subunit 3 (L-type amino acid transporter 3) (Solute carrier family 43 member 1) (Prostate cancer overexpressed gene 1 protein)|Solute carrier family 43, member 1 (SLC43A1)	ENSG00000149150,GI:42476323	Ensembl	chr11	-	57008584	57039835	UCSC	668.667	378.5	down	1.76662	0.028643
800445	TC0100455	RP11-342M1.5,ZNF691,Zfp691	Zinc finger protein 691|Zinc finger protein 691 (ZNF691)	ENSG00000164011,GI:24475961	Ensembl	chr1	+	43084867	43090735	UCSC	317.667	180	down	1.76481	0.039722
816612	TC0901297	MGC131698,MGC23929,PCL3,PHF19	PHD finger protein 19 (PHF19), variant 2|PHD finger protein 19 isoform b	ENSG00000119403,GI:58331162	Ensembl	chr9	-	122657752	122696995	UCSC	741.333	420.5	down	1.76298	0.023202
809148	TC0500058	---	---	ENSG00000185370	Ensembl	chr5	+	14765803	14768306	UCSC	393	223	down	1.76233	0.0125577
818680	TC1000373	---	Family with sequence similarity 22, member B (FAM22B)	ENSG00000188199	Ensembl	chr10	+	81132989	81144443	UCSC	575.333	326.5	down	1.76212	0.040775
807349	TC0301620	FLJ33582,FLJ45739,MGC40579	Hypothetical protein MGC40579 (MGC40579)	ENSG00000175066,GI:88196791	Ensembl	chr3	-	143359059	143427118	UCSC	427.667	243	down	1.75995	0.012843
823042	TC1201462	NR2C1,TR2,TR2-11	Nuclear receptor subfamily 2, group C, member 1 (NR2C1), variant 1|Nuclear receptor subfamily 2, group C, member 1 (NR2C1), variant 2|Orphan nuclear receptor TR2 (Testicular receptor 2)	ENSG00000120798,GI:4507672,GI:73808083	Ensembl	chr12	-	93939800	93991610	UCSC	1092	620.5	down	1.75987	0.027863
815891	TC0900521	CEP110	Centrosomal protein 110kDa	ENSG00000119397	Ensembl	chr9	+	122876962	122979709	UCSC	246.333	140	down	1.75952	0.0126357
820711	TC1101089	---	---	ENSG00000166492	Ensembl	chr11	-	3386461	3400303	UCSC	1278	726.5	down	1.75912	0.0153006
800249	TC0100257	C1orf128,HT014,RP5-886K2.4,TXNL1CL	Chromosome 1 open reading frame 128 (C1orf128)|Thioredoxin family Trp26	ENSG00000057757,GI:21361836	Ensembl	chr1	+	23977470	23987309	UCSC	1269.67	722	down	1.75854	0.038902
817661	TC0X00855	CXorf38	Chromosome X open reading frame 38 (CXorf38)|Protein CXorf38	ENSG00000185753,GI:21450662	Ensembl	chrX	-	40373229	40391845	UCSC	419.333	238.5	down	1.75821	0.049318
824622	TC1400691	M6A,METTL3,MT-A70,Spo8	Methyltransferase like 3 (METTL3)|N6-adenosine-methyltransferase 70 kDa subunit (EC 2.1.1.62) (MT-A70) (Methyltransferase-like protein 3)	ENSG00000165819,GI:21361826	Ensembl	chr14	-	21036123	21049324	UCSC	1508.33	858	down	1.75796	0.046295
828621	TC1701090	CSHMT,MGC15229,MGC24556,SHMT,SHMT1	Serine hydroxymethyltransferase 1 (soluble) (SHMT1), variant 1|Serine hydroxymethyltransferase 1 (soluble) (SHMT1), variant 2|Serine hydroxymethyltransferase, cytosolic (EC 2.1.2.1) (Serine methylase) (Glycine hydroxymethyltransferase) (SHMT)	ENSG00000176974,GI:22547185,GI:22547188	Ensembl	chr17	-	18171920	18207581	UCSC	438.333	249.5	down	1.75685	0.028817
824155	TC1400210	KLHDC1,MGC126644,MGC126646,MST025	Kelch domain containing 1 (KLHDC1)|Kelch domain-containing protein 1	ENSG00000197776,GI:26190615	Ensembl	chr14	+	49229610	49289619	UCSC	273.667	156	down	1.75427	0.0176374
814564	TC0800465	FLJ32920,HSD-3.8,SP75,SPAG1,TPIS	Sperm associated antigen 1 (SPAG1), variant 1|Sperm associated antigen 1 (SPAG1), variant 2|Sperm-associated antigen 1 (Infertility-related sperm protein Spag-1) (HSD-3.8)	ENSG00000104450,GI:27262635,GI:27262637	Ensembl	chr8	+	101239439	101323306	UCSC	254	145	down	1.75172	0.041118
833517	TC2200456	KLHL22	Kelch-like|Kelch-like 22 (Drosophila) (KLHL22)	ENSG00000185214,GI:24432025	Ensembl	chr22	-	19125806	19180170	UCSC	877.333	501	down	1.75116	0.045884
806075	TC0300316	MAY1,MGC49908,PRKCD,nPKC-delta	Protein kinase C delta type (EC 2.7.1.-) (nPKC-delta)|Protein kinase C, delta (PRKCD), variant 1|Protein kinase C, delta (PRKCD), variant 2	ENSG00000163932,GI:47157323,GI:47157324	Ensembl	chr3	+	53170263	53201771	UCSC	758.667	433.5	down	1.7501	0.027099
831316	TC1901459	ZNF607	Zinc finger protein 607	ENSG00000198182	Ensembl	chr19	-	42879116	42902531	UCSC	648.667	371	down	1.74843	0.0199828
808309	TC0400693	FLJ10858,FPG2,NEIL3,hFPG2,hNEI3	Endonuclease VIII-like 3 (Nei-like 3) (DNA glycosylase FPG2)|Nei endonuclease VIII-like 3 (E. coli) (NEIL3)	ENSG00000109674,GI:8922721	Ensembl	chr4	+	178468022	178521060	UCSC	1116.67	639.5	down	1.74616	0.047317
823101	TC1201522	DKFZP434K0427,SLC41A1-L1,SLC41A2	Solute carrier family 41, member 2|Solute carrier family 41, member 2 (SLC41A2)	ENSG00000136052,GI:31542512	Ensembl	chr12	-	103722494	103876227	UCSC	275	157.5	down	1.74603	0.044523
808457	TC0400844	FLJ20280	Hypothetical protein FLJ20280 (FLJ20280)	ENSG00000163257,GI:46243674	Ensembl	chr4	-	17411376	17421479	UCSC	1643	942	down	1.74416	0.0485
800556	TC0100572	C1orf83,FLJ32112,FLJ39169,RP4-758J24.3	Chromosome 1 open reading frame 83 (C1orf83)	ENSG00000116205,GI:23308504	Ensembl	chr1	+	54291862	54338004	UCSC	249.333	143	down	1.74359	0.045357
800489	TC0100500	C1orf154,FLJ21029,RP11-767N6.4,TMEM69	Transmembrane protein 69|Transmembrane protein 69 (TMEM69)	ENSG00000159596,GI:24475971	Ensembl	chr1	+	45925473	45932702	UCSC	1804.33	1035.5	down	1.74248	0.048321
829123	TC1701622	---	---	ENSG00000204401	Ensembl	chr17	-	60176254	60208566	UCSC	410.333	235.5	down	1.74239	0.0132155
803862	TC0200517	UNC50	Unc-50 homolog|Unc-50 homolog (C. elegans) (UNC50)	ENSG00000115446,GI:37059764	Ensembl	chr2	+	98591472	98601410	UCSC	1399.33	804	down	1.74046	0.049775
827710	TC1700152	TTC19	Tetratricopeptide repeat domain 19 (TTC19)|Tetratricopeptide repeat protein 19 (TPR repeat protein 19)	ENSG00000011295,GI:22547158	Ensembl	chr17	+	15843507	15872821	UCSC	1000.33	577	down	1.73368	0.034184
820896	TC1101279	KIF18A	Kinesin family member 18A|Kinesin family member 18A (KIF18A)	ENSG00000121621,GI:21314741	Ensembl	chr11	-	27998742	28086306	UCSC	1292.33	745.5	down	1.73351	0.031978
814300	TC0800199	---	---	ENSG00000190907	Ensembl	chr8	+	32989476	32989544	UCSC	229.333	132.5	down	1.73082	0.047001
812915	TC0700554	CIP1,FLJ46905,SLC12A9	Solute carrier family 12 (potassium/chloride transporters), member 9|Solute carrier family 12 (potassium/chloride transporters), member 9 (SLC12A9)	ENSG00000146828,GI:31881739	Ensembl	chr7	+	100288294	100302569	UCSC	855.333	494.5	down	1.72969	0.04252
818752	TC1000449	EXOC6	Exocyst complex component 6 (EXOC6), variant 1|Exocyst complex component 6 (EXOC6), variant 2|Exocyst complex component 6 (Exocyst complex component Sec15A) (Sec15- like 1)	ENSG00000138190,GI:62243651,GI:65507402	Ensembl	chr10	+	94581014	94809241	UCSC	966.333	559	down	1.72868	0.02782
821121	TC1101508	RCOR2	REST corepressor 2|REST corepressor 2 (RCOR2)	ENSG00000167771,GI:34222235	Ensembl	chr11	-	63435280	63440892	UCSC	436.667	253	down	1.72596	0.033483
822527	TC1200939	---	PREDICTED: similar to CG7889-PA isoform 1	ENSG00000171841	Ensembl	chr12	-	8276118	8282612	UCSC	1946.33	1128.5	down	1.72471	0.043736
810612	TC0501563	GFPT2	Glucosamine--fructose-6-phosphate aminotransferase [isomerizing] 2 (EC 2.6.1.16) (Hexosephosphate aminotransferase 2) (D-fructose-6- phosphate amidotransferase 2) (GFAT 2) (GFAT2)|Glutamine-fructose-6-phosphate transaminase 2 (GFPT2)	ENSG00000131459,GI:4826741	Ensembl	chr5	-	179660296	179712993	UCSC	570.667	331.5	down	1.72147	0.021676
832040	TC2000305	---	Chromsome 20 open reading frame 119 (Fragment)	ENSG00000101104	Ensembl	chr20	+	42972117	43021211	UCSC	466	271	down	1.71956	0.0182406
833127	TC2200055	PCQAP	PC2 (positive cofactor 2, multiprotein complex) glutamine/Q-rich-associated protein (PCQAP), variant 1|PC2 (positive cofactor 2, multiprotein complex) glutamine/Q-rich-associated protein (PCQAP), variant 2|Positive cofactor 2 glutamine/Q-rich-associated protein (PC2 glutamine/Q-rich-associated protein) (TPA-inducible gene 1 protein) (TIG-1) (Activator-recruited cofactor 105 kDa component) (ARC105…	ENSG00000099917,GI:51477698,GI:51477699	Ensembl	chr22	+	19191861	19271918	UCSC	3170	1844	down	1.71909	0.048678
817679	TC0X00874	---	---	ENSG00000192909,ENSG00000199103	Ensembl	chrX	-	45490529	45490638	UCSC	527.333	307	down	1.7177	0.030244
832482	TC2000755	---	Protein C20orf142 precursor	ENSG00000197296	Ensembl	chr20	-	42364894	42373505	UCSC	991.667	577.5	down	1.71717	0.041424
832755	TC2100113	MGC119447,SIM,SIM2	Single-minded homolog 2|Single-minded homolog 2 (Drosophila) (SIM2), variant SIM2|Single-minded homolog 2 (Drosophila) (SIM2), variant SIM2s	ENSG00000159263,GI:7108361,GI:7108363	Ensembl	chr21	+	36993851	37044088	UCSC	1628.67	948.5	down	1.7171	0.044599
830473	TC1900589	ZNF575	Zinc finger protein 575|Zinc finger protein 575 (ZNF575)	ENSG00000176472,GI:28372566	Ensembl	chr19	+	48729169	48732122	UCSC	222.333	129.5	down	1.71686	0.0081354
803284	TC0103402	RGS7	Regulator of G-protein signaling 7 (RGS7)|Regulator of G-protein signalling 7 (RGS7)	ENSG00000182901,GI:21361148	Ensembl	chr1	-	239005438	239587153	UCSC	200	116.5	down	1.71674	0.044444
820485	TC1100857	FLJ13859,FLJ20535,TPARM,TTC12	Tetratricopeptide repeat domain 12 (TTC12)|Tetratricopeptide repeat protein 12 (TPR repeat protein 12)	ENSG00000149292,GI:90669930	Ensembl	chr11	+	112690461	112749226	UCSC	264	154	down	1.71429	0.047995
831921	TC2000183	DNMT3B,ICF,M.HsaIIIB	DNA (cytosine-5)-methyltransferase 3B (EC 2.1.1.37) (Dnmt3b) (DNA methyltransferase HsaIIIB) (DNA MTase HsaIIIB) (M.HsaIIIB)|DNA (cytosine-5-)-methyltransferase 3 beta (DNMT3B), variant 1|DNA (cytosine-5-)-methyltransferase 3 beta (DNMT3B), variant 2|DNA (cytosine-5-)-methyltransferase 3 beta (DNMT3B), variant 3|DNA (cytosine-5-)-methyltransferase 3 beta (DNMT3B), variant 6	ENSG00000088305,GI:28559059,GI:28559060,GI:28559062,GI:28559064	Ensembl	chr20	+	30813852	30860823	UCSC	613.667	358	down	1.71415	0.038099
829623	TC1800284	C18orf22,FLJ21172,HsT169	Chromosome 18 open reading frame 22 (C18orf22)|Putative ribosome-binding factor A, mitochondrial precursor	ENSG00000101546,GI:13376184	Ensembl	chr18	+	75895346	75907385	UCSC	494.333	289	down	1.7105	0.025201
803754	TC0200404	RBED1	RNA binding motif and ELMO domain 1|RNA binding motif and ELMO/CED-12 domain 1 (RBED1)	ENSG00000115459,GI:34147693	Ensembl	chr2	+	85435380	85472380	UCSC	393.333	230.5	down	1.70644	0.028399
803610	TC0200258	VRK2	Serine/threonine-protein kinase VRK2 (EC 2.7.1.37) (Vaccinia-related kinase 2)|Vaccinia related kinase 2 (VRK2)	ENSG00000028116,GI:71164883	Ensembl	chr2	+	58127224	58240507	UCSC	413.667	242.5	down	1.70584	0.032238
816498	TC0901181	C9orf156,HSPC219,NAP1,RP11-23B15.3	Chromosome 9 open reading frame 156 (C9orf156)	ENSG00000136932,GI:13123781	Ensembl	chr9	-	99706592	99724673	UCSC	297.333	174.5	down	1.70392	0.03992
809614	TC0500535	FLJ20195,FLJ21702,WDR55	WD repeat domain 55|WD repeat domain 55 (WDR55)	ENSG00000120314,GI:38327641	Ensembl	chr5	+	140024606	140032113	UCSC	709.667	416.5	down	1.70388	0.046558
811897	TC0601288	GTPBP2	GTP binding protein 2|GTP binding protein 2 (GTPBP2)	ENSG00000172432,GI:45593139	Ensembl	chr6	-	43695965	43704961	UCSC	569	334	down	1.70359	0.030422
827089	TC1600861	ZC3H7A	Zinc finger CCCH-type containing 7A (ZC3H7A)|Zinc finger CCCH-type domain-containing protein 7A	ENSG00000122299,GI:27414496	Ensembl	chr16	-	11751944	11798600	UCSC	1488	873.5	down	1.70349	0.042917
825283	TC1500239	RAD51	DNA repair protein RAD51 homolog 1 (hRAD51) (HsRAD51)|RAD51 homolog (RecA homolog, E. coli) (S. cerevisiae) (RAD51), variant 1|RAD51 homolog (RecA homolog, E. coli) (S. cerevisiae) (RAD51), variant 2	ENSG00000051180,GI:19924132,GI:19924134	Ensembl	chr15	+	38774661	38811646	UCSC	516.333	303.5	down	1.70126	0.040922
831272	TC1901414	---	---	---	---	chr19	-	40723481	40726015	UCSC	1833.33	1079	down	1.6991	0.040255
805217	TC0201893	---	---	ENSG00000204460	Ensembl	chr2	-	129716216	129747934	UCSC	388	228.5	down	1.69803	0.0485
801088	TC0101115	RAG1AP1,RP11-540D14.5,SCP,slv	Recombination activating gene 1 activating protein 1 (RAG1AP1)|Stromal cell protein	ENSG00000169241,GI:10047123	Ensembl	chr1	+	153374444	153377953	UCSC	920.333	542.5	down	1.69647	0.048804
833698	TC2200650	BIMP1,CARD10,CARMA3	Caspase recruitment domain family, member 10 (CARD10)|Caspase recruitment domain-containing protein 10 (CARD-containing MAGUK protein 3) (Carma 3)	ENSG00000100065,GI:51093860	Ensembl	chr22	-	36216347	36245495	UCSC	458	270	down	1.6963	0.012499
804374	TC0201035	---	---	ENSG00000180672	Ensembl	chr2	+	206350785	206352678	UCSC	1096.33	647	down	1.69449	0.039498
800361	TC0100371	ADC,KIAA1945,ODC-p,ODC1L	Arginine decarboxylase (ADC)|Arginine decarboxylase (EC 4.1.1.19) (ARGDC) (ADC) (Ornithine decarboxylase-like protein) (ODC-paralogue) (ODC-p)	ENSG00000142920,GI:31543358	Ensembl	chr1	+	33319301	33358717	UCSC	360	212.5	down	1.69412	0.02672
829453	TC1800111	CABYR,CBP86,FSP-2,MGC9117	Calcium binding tyrosine-(Y)-phosphorylation regulated (fibrousheathin 2) (CABYR), variant 1|Calcium binding tyrosine-(Y)-phosphorylation regulated (fibrousheathin 2) (CABYR), variant 2|Calcium binding tyrosine-(Y)-phosphorylation regulated (fibrousheathin 2) (CABYR), variant 3|Calcium binding tyrosine-(Y)-phosphorylation regulated (fibrousheathin 2) (CABYR), variant 5|Calcium binding tyrosine-(Y…	ENSG00000154040,GI:24797107,GI:24797109,GI:24797111,GI:24797113,GI:24797115,GI:24797117	Ensembl	chr18	+	19972953	19995564	UCSC	463.333	273.5	down	1.69409	0.0107818
808769	TC0401163	CENPE	Centromere protein E|Centromere protein E, 312kDa (CENPE)	ENSG00000138778,GI:71061467	Ensembl	chr4	-	104246412	104339015	UCSC	1132.67	669.5	down	1.69181	0.032456
823591	TC1300309	---	---	---	---	chr13	-	18673467	18680680	UCSC	963.333	569.5	down	1.69154	0.00040101
828993	TC1701486	HOX-2.5,HOX2,HOX2E,HOXB9	Homeobox B9 (HOXB9)|Homeobox protein Hox-B9 (Hox-2E) (Hox-2.5)	ENSG00000170689,GI:85415513	Ensembl	chr17	-	44053525	44058834	UCSC	623.333	368.5	down	1.69154	0.027736
829296	TC1701797	RFNG	Beta-1,3-N-acetylglucosaminyltransferase radical fringe (EC 2.4.1.222) (O-fucosylpeptide 3-beta-N-acetylglucosaminyltransferase)	ENSG00000169733	Ensembl	chr17	-	77599067	77602939	UCSC	549.667	325.5	down	1.68868	0.041779
806143	TC0300385	---	---	---	---	chr3	+	75804114	75811143	UCSC	562	333	down	1.68769	0.0147781
802115	TC0102172	HIVEP3	Immunodeficiency virus type I enhancer binding protein 3|Immunodeficiency virus type I enhancer binding protein 3 (HIVEP3)	ENSG00000127124,GI:13375633	Ensembl	chr1	-	41744623	42157083	UCSC	538.333	319.5	down	1.68492	0.0124557
824189	TC1400247	---	---	---	---	chr14	+	54890972	54891693	UCSC	297.667	177	down	1.68173	0.002399
813847	TC0701534	PUS7	Probable pseudouridine synthase KIAA1897 (EC 5.4.99.-)	ENSG00000091127	Ensembl	chr7	-	104884194	104949925	UCSC	2143.33	1276	down	1.67973	0.040865
800284	TC0100294	HU-1,MAPKAPK1A,RPS6KA1,RSK,RSK1,S6K-alpha1	Ribosomal protein S6 kinase alpha 1 (EC 2.7.1.37) (S6K-alpha 1) (90 kDa ribosomal protein S6 kinase 1) (p90-RSK 1) (Ribosomal S6 kinase 1) (RSK-1) (pp90RSK1)|Ribosomal protein S6 kinase, 90kDa, polypeptide 1 (RPS6KA1), variant 1|Ribosomal protein S6 kinase, 90kDa, polypeptide 1 (RPS6KA1), variant 2	ENSG00000117676,GI:55743133,GI:56243479	Ensembl	chr1	+	26728836	26774108	UCSC	218.333	130	down	1.67949	0.00086331
826419	TC1600174	C16orf75	Chromosome 16 open reading frame 75 (C16orf75)	ENSG00000175643,GI:24308244	Ensembl	chr16	+	11251007	11353121	UCSC	1467.67	874	down	1.67925	0.045836
820813	TC1101192	C11orf14,NRIP3,NY-SAR-105	Nuclear receptor interacting protein 3 (NRIP3)|Nuclear receptor-interacting protein 3 (Sarcoma antigen NY-SAR-105)	ENSG00000175352,GI:11034818	Ensembl	chr11	-	8960969	8982124	UCSC	408	243	down	1.67901	0.033416
801432	TC0101462	IKBKE	Inhibitor of nuclear factor kappa-B kinase epsilon subunit (EC 2.7.1.-) (I kappa-B kinase epsilon) (IkBKE) (IKK-epsilon) (IKK-E) (Inducible I kappa-B kinase) (IKK-i)	ENSG00000143466	Ensembl	chr1	+	204710414	204736846	UCSC	892	531.5	down	1.67827	0.044501
810187	TC0501129	CAK,CCNH,p34,p37	Cyclin H (CCNH)|Cyclin-H (MO15-associated protein) (p37) (p34)	ENSG00000134480,GI:17738313	Ensembl	chr5	-	86724990	86744592	UCSC	1164	694	down	1.67723	0.033756
814825	TC0800760	FAM86B1	---	ENSG00000145002	Ensembl	chr8	-	12327369	12338265	UCSC	623	371.5	down	1.67699	0.0107203
810055	TC0500988	FLJ90709	Hypothetical protein FLJ90709 (FLJ90709)	ENSG00000177058,GI:27735148	Ensembl	chr5	-	54957433	55044311	UCSC	1350.33	805.5	down	1.67639	0.049842
811579	TC0600966	DTNBP1	Dystrobrevin binding protein 1 (DTNBP1), variant 1|Dystrobrevin binding protein 1 (DTNBP1), variant 2|Dystrobrevin binding protein 1 (DTNBP1), variant 3|Dystrobrevin-binding protein 1 (Dysbindin) (Hermansky-Pudlak syndrome 7 protein)	ENSG00000047579,GI:34304367,GI:34304369,GI:34304371	Ensembl	chr6	-	15631017	15771268	UCSC	297.333	177.5	down	1.67512	0.030317
817244	TC0X00427	ARMCX4,DKFZp781M0415,FLJ43051,MGC40053	Armadillo repeat containing, X-linked 4 (ARMCX4)|Armadillo repeat-containing X-linked protein 4|Chromosome X open reading frame 35 (Fragment)	ENSG00000196440,ENSG00000204073,GI:90962998	Ensembl	chrX	+	100559931	100675102	UCSC	308.667	184.5	down	1.67299	0.0195565
831664	TC1901811	DKFZp434D0412,PPP1R12C,p84	Protein phosphatase 1, regulatory (inhibitor) subunit 12C (PPP1R12C)|Protein phosphatase 1, regulatory subunit 12C	ENSG00000125503,GI:14149715	Ensembl	chr19	-	60294095	60320739	UCSC	764.667	457.5	down	1.6714	0.049641
811346	TC0600729	---	---	ENSG00000190543,ENSG00000200534	Ensembl	chr6	+	133180051	133180183	UCSC	222	133	down	1.66917	0.027343
832247	TC2000515	---	C20orf194 protein	ENSG00000088854	Ensembl	chr20	-	3177951	3336309	UCSC	1213	727	down	1.6685	0.041117
828283	TC1700744	FLJ00021,FLJ20255,TMEM104	Transmembrane protein 104 (TMEM104)	ENSG00000109066,GI:40254901	Ensembl	chr17	+	70284254	70347484	UCSC	1183	709.5	down	1.66737	0.039317
812248	TC0601645	REPS1	RALBP1 associated Eps domain containing 1 (REPS1)|RalBP1-associated Eps domain-containing protein 1 (RalBP1-interacting protein 1)	ENSG00000135597,GI:39812393	Ensembl	chr6	-	139267314	139351096	UCSC	4010	2407	down	1.66597	0.034103
826584	TC1600346	PHKG2	Phosphorylase b kinase gamma catalytic chain, testis/liver isoform (EC 2.7.1.38) (PHK-gamma-T) (Phosphorylase kinase gamma subunit 2) (PSK-C3)|Phosphorylase kinase, gamma 2 (testis) (PHKG2)	ENSG00000156873,GI:4505784	Ensembl	chr16	+	30667238	30676183	UCSC	740.667	445	down	1.66442	0.048759
827153	TC1600931	---	---	ENSG00000179038	Ensembl	chr16	-	21715452	21726559	UCSC	342.667	206	down	1.66343	0.037057
814623	TC0800527	MTBP	Mdm2, transformed 3T3 cell double minute 2, p53 binding protein (mouse) binding protein, 104kDa (MTBP)|Mdm2, transformed 3T3 cell double minute 2, p53 binding protein binding protein	ENSG00000172167,GI:21630256	Ensembl	chr8	+	121526829	121605056	UCSC	732.667	441	down	1.66138	0.040915
822354	TC1200763	P2RX4,P2X4,P2X4R	P2X purinoceptor 4 (ATP receptor) (P2X4) (Purinergic receptor)|Purinergic receptor P2X, ligand-gated ion channel, 4 (P2RX4)	ENSG00000135124,GI:28416926	Ensembl	chr12	+	120132043	120156292	UCSC	601	362	down	1.66022	0.031183
819140	TC1000850	---	---	---	---	chr10	-	28851620	28861676	UCSC	514.667	310	down	1.66022	0.0024369
817390	TC0X00576	---	---	---	---	chrX	+	133520076	133522094	UCSC	226.333	136.5	down	1.65812	0.030265
806047	TC0300288	HEMK,HEMK1,MTQ1	HemK methyltransferase family member 1 (EC 2.1.1.-) (M.HsaHemKP)|HemK methyltransferase family member 1 (HEMK1)	ENSG00000114735,GI:54792139	Ensembl	chr3	+	50581587	50597426	UCSC	611.667	369.5	down	1.65539	0.0159575
820168	TC1100529	ANG1,DHCR14A,TM7SF2	Delta(14)-sterol reductase (EC 1.3.1.70) (C-14 sterol reductase) (Sterol C14-reductase) (Delta14-SR) (Transmembrane 7 superfamily member 2) (Another new gene 1 protein) (Putative sterol reductase SR- 1)|Transmembrane 7 superfamily member 2 (TM7SF2)	ENSG00000149809,GI:4507546	Ensembl	chr11	+	64635934	64640404	UCSC	326	197	down	1.65482	0.0067627
832194	TC2000461	DCR3,DJ583P15.1.1,M68,RTEL1,TNFRSF6B,TR6	Regulator of telomere elongation helicase 1 (RTEL1), variant 1|Regulator of telomere elongation helicase 1 (RTEL1), variant 2|Tumor necrosis factor receptor superfamily member 6B precursor (Decoy receptor for Fas ligand) (Decoy receptor 3) (DcR3) (M68)|Tumor necrosis factor receptor superfamily, member 6b, decoy (TNFRSF6B), variant M68C|Tumor necrosis factor receptor superfamily, member 6b, decoy…	ENSG00000026036,GI:14790166,GI:29893809,GI:30089967,GI:91984774	Ensembl	chr20	+	61759607	61800495	UCSC	1054	637	down	1.65463	0.048622
827606	TC1700047	ARB2,ARR2,ARRB2,DKFZp686L0365	Arrestin, beta 2 (ARRB2), variant 1|Arrestin, beta 2 (ARRB2), variant 2|Beta-arrestin-2 (Arrestin, beta 2)	ENSG00000141480,GI:39812034,GI:39812054	Ensembl	chr17	+	4560533	4571544	UCSC	1368.33	827	down	1.65457	0.046855
819542	TC1001277	---	---	---	---	chr10	-	112649982	112668957	UCSC	1086.33	657	down	1.65348	0.042077
825282	TC1500238	AF15Q14,CASC5,D40,KIAA1570	Cancer susceptibility candidate 5 (CASC5), variant 1|Cancer susceptibility candidate 5 (CASC5), variant 2|Cancer susceptibility candidate gene 5 protein (ALL1-fused gene from chromosome 15q14) (AF15q14) (D40/AF15q14 protein)	ENSG00000137812,GI:74048513,GI:74048553	Ensembl	chr15	+	38673739	38743829	UCSC	1079.67	653	down	1.65339	0.04116
800786	TC0100802	CYB561D1,FLJ39035,FLJ44753,RP5-831G13.3	Cytochrome b-561 domain containing 1 (CYB561D1)|Cytochrome b561 domain-containing protein 1	ENSG00000174151,GI:32698981	Ensembl	chr1	+	109838244	109844585	UCSC	309.333	188	down	1.64539	0.038819
831629	TC1901776	ZNF415	Zinc finger protein 415|Zinc finger protein 415 (ZNF415)	ENSG00000170954,GI:37655176	Ensembl	chr19	-	58302945	58328142	UCSC	758	461	down	1.64425	0.023863
812493	TC0700112	CG1,NLP-1,NLP_1,NUPL2,hCG1	Nucleoporin like 2 (NUPL2)|Nucleoporin-like 2 (NLP-1) (hCG1) (NUP42 homolog)	ENSG00000136243,GI:6679073	Ensembl	chr7	+	23188011	23207149	UCSC	1084.33	659.5	down	1.64417	0.038183
804983	TC0201649	TMEM166	Transmembrane protein 166 (TMEM166)	ENSG00000115363,GI:14149864	Ensembl	chr2	-	75572952	75650356	UCSC	366.333	223	down	1.64275	0.030722
819505	TC1001240	C10orf76,FLJ13114,MGC125927,RP11-190J1.9	Chromosome 10 open reading frame 76 (C10orf76)	ENSG00000120029,GI:13375700	Ensembl	chr10	-	103595346	103805941	UCSC	1305	794.5	down	1.64254	0.046837
822442	TC1200851	FLJ20755,KOX20,ZNF26	Zinc finger protein 26 (ZNF26)|Zinc finger protein 26 (Zinc finger protein KOX20)	ENSG00000198393,GI:37655174	Ensembl	chr12	+	132073129	132099226	UCSC	1071.67	652.5	down	1.6424	0.045801
808428	TC0400815	ACOX3	Acyl-Coenzyme A oxidase 3, pristanoyl (ACOX3)|Acyl-coenzyme A oxidase 3, peroxisomal (EC 1.3.3.6) (Pristanoyl-CoA oxidase) (Branched-chain acyl-CoA oxidase) (BRCACox)	ENSG00000087008,GI:4501870	Ensembl	chr4	-	8419265	8493352	UCSC	1020.67	624	down	1.63568	0.047341
830994	TC1901126	---	---	---	---	chr19	-	8345261	8361569	UCSC	315.667	193	down	1.63558	0.0429
800265	TC0100275	HMIC,MAN1A3,MAN1C,MAN1C1,pp6318	Mannosidase, alpha, class 1C, member 1 (MAN1C1)|Mannosyl-oligosaccharide 1,2-alpha-mannosidase IC (EC 3.2.1.113) (Processing alpha-1,2-mannosidase IC) (Alpha-1,2-mannosidase IC) (Mannosidase alpha class 1C member 1) (HMIC)	ENSG00000117643,GI:9966902	Ensembl	chr1	+	25816546	25985285	UCSC	258.333	158	down	1.63502	0.0082551
800341	TC0100351	FLJ10315,RP11-277A4.3,TMEM39B	Transmembrane protein 39B|Transmembrane protein 39B (TMEM39B)	ENSG00000121775,GI:8922347	Ensembl	chr1	+	32310219	32341054	UCSC	1362	834	down	1.63309	0.031625
822752	TC1201167	FLJ10494,FLJ36251,KIAA1174,LIMR,LMBR1L	Limb region 1 homolog (mouse)-like (LMBR1L)|Protein LMBR1L (Lipocalin-1-interacting membrane receptor) (Lipocalin- interacting membrane receptor)	ENSG00000139636,GI:8922462	Ensembl	chr12	-	47777192	47790950	UCSC	626	383.5	down	1.63233	0.04236
822357	TC1200766	CRACM1,FLJ14466,ORAI1,TMEM142A	Transmembrane protein 142A (TMEM142A)	ENSG00000182500,GI:38016942	Ensembl	chr12	+	120548838	120564966	UCSC	414	254	down	1.62992	0.030519
820290	TC1100654	ARHGEF17	Rho guanine nucleotide exchange factor (GEF) 17|Rho guanine nucleotide exchange factor (GEF) 17 (ARHGEF17)	ENSG00000110237,GI:21361457	Ensembl	chr11	+	72697317	72757783	UCSC	967	593.5	down	1.62932	0.040524
830914	TC1901042	APBA3,MGC:15815,X11L2,mint3	Amyloid beta (A4) precursor protein-binding, family A, member 3 (X11-like 2) (APBA3)|Amyloid beta A4 precursor protein-binding family A member 3 (Neuron- specific X11L2 protein) (Neuronal Munc18-1-interacting protein 3) (Mint-3) (Adapter protein X11gamma)	ENSG00000011132,GI:46255053	Ensembl	chr19	-	3701771	3712697	UCSC	466	287	down	1.62369	0.0199791
830227	TC1900340	---	---	ENSG00000186010	Ensembl	chr19	+	19500707	19509393	UCSC	385.333	237.5	down	1.62246	0.014683
818716	TC1000413	FAM22A,FAM22D	Family with sequence similarity 22, member D (Fragment)	ENSG00000184923	Ensembl	chr10	+	88975185	89120432	UCSC	329.333	203	down	1.62233	0.024784
800378	TC0100388	NCDN	Neurochondrin (NCDN), variant 1|Neurochondrin (NCDN), variant 2|Neurochondrin (NCDN), variant 3|Neurochondrin isoform 1	ENSG00000020129,GI:62526027,GI:62526028,GI:62526030	Ensembl	chr1	+	35795661	35804967	UCSC	1124	693.5	down	1.62076	0.022615
806040	TC0300281	G17,SLC38A3,SN1	Solute carrier family 38, member 3 (SLC38A3)|System N amino acid transporter 1 (SN1) (N-system amino acid transporter 1) (Solute carrier family 38 member 3)	ENSG00000188338,GI:40795668	Ensembl	chr3	+	50217709	50233406	UCSC	270.667	167	down	1.62076	0.034258
827573	TC1700014	WDR81	Alpha-2-plasmin inhibitor|WD repeat domain 81 (WDR81)	ENSG00000167716,GI:22748754	Ensembl	chr17	+	1566580	1588628	UCSC	401.333	248	down	1.61828	0.0099041
824639	TC1400711	C14orf93	Chromosome 14 open reading frame 93 (C14orf93)|Protein C14orf93 precursor	ENSG00000100802,GI:11345485	Ensembl	chr14	-	22525951	22549215	UCSC	281.333	174	down	1.61686	0.020958
832397	TC2000670	E2F-1,E2F1,RBBP3,RBP3	E2F ion factor 1 (E2F1)|Ion factor E2F1 (E2F-1) (Retinoblastoma-binding protein 3) (RBBP-3) (PRB-binding protein E2F-1) (PBR3) (Retinoblastoma-associated protein 1) (RBAP-1)	ENSG00000101412,GI:12669910	Ensembl	chr20	-	31727147	31737871	UCSC	1876	1162	down	1.61446	0.0183779
832271	TC2000539	FLJ11085,KIAA1434,MGC26147,RP5-1022P6.2	Hypothetical protein KIAA1434 (KIAA1434)	ENSG00000125772,GI:34222113	Ensembl	chr20	-	5473085	5539672	UCSC	1570	972.5	down	1.6144	0.045521
803623	TC0200272	KIAA1841	KIAA1841 (KIAA1841)	ENSG00000162929,GI:47575698	Ensembl	chr2	+	61146510	61218672	UCSC	293.667	182	down	1.61355	0.044537
831913	TC2000175	C20orf160	Chromosome 20 open reading frame 160 (C20orf160)	ENSG00000101331,GI:31542254	Ensembl	chr20	+	30061909	30083645	UCSC	207.333	128.5	down	1.61349	0.0022023
822141	TC1200546	PTPRQ	Protein tyrosine phosphatase RQ (Fragment)	ENSG00000139304	Ensembl	chr12	+	79586917	79591175	UCSC	308.667	191.5	down	1.61184	0.036805
828401	TC1700862	HEXDC	Hexosaminidase (glycosyl hydrolase family 20, catalytic domain) containing (HEXDC)	ENSG00000169660,GI:27734733	Ensembl	chr17	+	77969838	77993810	UCSC	282	175	down	1.61143	0.0120184
821074	TC1101460	FLJ32009,URG11,VWC1,VWCE	Von Willebrand factor C and EGF domains (VWCE)	ENSG00000167992,GI:22749430	Ensembl	chr11	-	60782336	60819139	UCSC	547.667	340	down	1.61078	0.033839
821899	TC1200303	TROAP	Trophinin associated protein (tastin) (TROAP)|Trophinin-associated protein (Tastin) (Trophinin-assisting protein)	ENSG00000135451,GI:33438581	Ensembl	chr12	+	48003186	48011781	UCSC	677.333	420.5	down	1.61078	0.048559
824354	TC1400415	---	---	---	---	chr14	+	85097287	85099149	UCSC	955.667	593.5	down	1.61022	0.027664
800990	TC0101016	TARSL1	Threonyl-tRNA synthetase-like 1|Threonyl-tRNA synthetase-like 1 (TARSL1)	ENSG00000143374,GI:39725684	Ensembl	chr1	+	148726514	148746702	UCSC	904.667	563.5	down	1.60544	0.04862
816065	TC0900697	GPSM1	G-protein signalling modulator 1 (AGS3-like, C. elegans)	ENSG00000160360	Ensembl	chr9	+	138341753	138373874	UCSC	513.667	320	down	1.60521	0.038703
822792	TC1201208	CP2,LBP-1C,LSF,SEF,TFCP2,TFCP2C	Ion factor CP2|Ion factor CP2 (TFCP2)	ENSG00000135457,GI:34147661	Ensembl	chr12	-	49774875	49852931	UCSC	1153.33	718.5	down	1.6052	0.048357
826953	TC1600722	FLJ21988,HPRN,LET1L,NARFL,PRN	Nuclear prelamin A recognition factor-like|Nuclear prelamin A recognition factor-like (NARFL)	ENSG00000103245,GI:11968050	Ensembl	chr16	-	719767	731039	UCSC	366.333	228.5	down	1.60321	0.025184
824817	TC1400897	C14orf39	Chromosome 14 open reading frame 39 (C14orf39)	ENSG00000179008,GI:28372512	Ensembl	chr14	-	59972428	60022567	UCSC	710	443	down	1.60271	0.022277
810127	TC0501065	ENC1	Ectoderm-neural cortex 1 protein (ENC-1) (p53-induced protein 10) (Nuclear matrix protein NRP/B)|Ectodermal-neural cortex (with BTB-like domain) (ENC1)	ENSG00000171617,GI:4505460	Ensembl	chr5	-	73958990	73973005	UCSC	1015	634	down	1.60095	0.035958
830189	TC1900302	SLC27A1	Long-chain fatty acid transport protein 1 (EC 6.2.1.-) (Fatty acid transport protein 1) (FATP-1) (Solute carrier family 27 member 1)	ENSG00000130304	Ensembl	chr19	+	17440605	17477977	UCSC	280	175	down	1.6	0.034562
814823	TC0800755	FAM86B1	---	ENSG00000186523,ENSG00000197246	Ensembl	chr8	-	12077016	12089030	UCSC	1167.67	731	down	1.59736	0.044899
804364	TC0201025	CYP-M,CYP20A1,MGC22229	Cytochrome P450, family 20, subfamily A, polypeptide 1 (CYP20A1), variant 1|Cytochrome P450, family 20, subfamily A, polypeptide 1 (CYP20A1), variant 2|Cytochrome P450, family 20, subfamily A, polypeptide 1 isoform 1	ENSG00000119004,GI:29171726,GI:29171729	Ensembl	chr2	+	203811658	203878579	UCSC	1132.67	709.5	down	1.59643	0.038536
806310	TC0300554	DTX3L	Deltex 3-like (Drosophila) (DTX3L)|Deltex 3-like protein (B-lymphoma- and BAL-associated protein) (Rhysin-2) (Rhysin2)	ENSG00000163840,GI:31377615	Ensembl	chr3	+	123765875	123776737	UCSC	334.333	209.5	down	1.59586	0.041324
809235	TC0500146	DKFZp547N213,FBX4,FBXO4,FLJ10141	F-box only protein 4|F-box protein 4 (FBXO4), variant 1	ENSG00000151876,GI:51093871	Ensembl	chr5	+	41961113	41977602	UCSC	479.333	300.5	down	1.59512	0.033164
822460	TC1200869	DCP1,DCP1B,hDcp1b	DCP1 decapping enzyme homolog B (S. cerevisiae) (DCP1B)|Decapping enzyme 1B (EC 3.-.-.-)	ENSG00000151065,GI:40548402	Ensembl	chr12	-	1925477	1983940	UCSC	2195.67	1379.5	down	1.59164	0.049759
813731	TC0701412	PEX1	Peroxisome biogenesis factor 1 (PEX1)|Peroxisome biogenesis factor 1 (Peroxin-1) (Peroxisome biogenesis disorder protein 1)	ENSG00000127980,GI:94421467	Ensembl	chr7	-	91954276	91995781	UCSC	1008.67	634	down	1.59096	0.044404
824559	TC1400625	---	---	ENSG00000205419	Ensembl	chr14	+	104257731	104259915	UCSC	2843.67	1787.5	down	1.59086	0.0053642
811501	TC0600887	---	---	ENSG00000130023	Ensembl	chr6	+	169893646	169923605	UCSC	706	444	down	1.59009	0.04878
801925	TC0101976	DDEFL1,FLJ20199,UPLC1	Development and differentiation enhancing factor-like 1|Development and differentiation enhancing factor-like 1 (DDEFL1)	ENSG00000088280,GI:19923539	Ensembl	chr1	-	23627642	23683296	UCSC	445.333	280.5	down	1.58764	0.032077
826747	TC1600512	FBL8,FBXL8,FLJ11278,HSF4,MGC19959	F-box and leucine-rich repeat protein 8 (FBXL8)|F-box/LRR-repeat protein 8 (F-box and leucine-rich repeat protein 8) (F-box protein FBL8)|Heat shock factor protein 4 (HSF 4) (Heat shock ion factor 4) (HSTF 4) (hHSF4)|Heat shock ion factor 4 (HSF4)	ENSG00000102878,ENSG00000135722,GI:22547145,GI:4557650	Ensembl	chr16	+	65751392	65761349	UCSC	289.333	182.5	down	1.58539	0.023739
827657	TC1700098	POLR2A	DNA-directed RNA polymerase II largest subunit (EC 2.7.7.6) (RPB1)|Polymerase (RNA) II (DNA directed) polypeptide A, 220kDa (POLR2A)	ENSG00000181222,GI:14589948	Ensembl	chr17	+	7328422	7358653	UCSC	2506	1583	down	1.58307	0.024058
830509	TC1900625	RELB	Ion factor RelB (I-Rel)|V-rel reticuloendotheliosis viral oncogene homolog B, nuclear factor of kappa light polypeptide gene enhancer in B-cells 3 (avian) (RELB)	ENSG00000104856,GI:35493877	Ensembl	chr19	+	50196539	50233292	UCSC	609	385.5	down	1.57977	0.025103
830812	TC1900935	ZNF530	Zinc finger protein 530|Zinc finger protein 530 (ZNF530)	ENSG00000183647,GI:40254939	Ensembl	chr19	+	62803065	62815902	UCSC	242.333	153.5	down	1.57872	0.0107577
813448	TC0701107	---	CDNA FLJ39921 fis, clone SPLEN2020417	ENSG00000196295	Ensembl	chr7	-	30530508	30600950	UCSC	501	317.5	down	1.57795	0.020156
818027	TC0X01242	---	---	---	---	chrX	-	130757518	130792352	UCSC	317	201	down	1.57711	0.039756
804984	TC0201650	C2orf3,DNABF,GCF,TCF9	Chromosome 2 open reading frame 3 (C2orf3)|GC-rich sequence DNA-binding factor (GCF) (ion factor 9) (TCF-9)	ENSG00000005436,GI:44890064	Ensembl	chr2	-	75742802	75796297	UCSC	1392	883	down	1.57644	0.030384
832527	TC2000800	ZNF334	Zinc finger protein 334|Zinc finger protein 334 (ZNF334), variant 1|Zinc finger protein 334 (ZNF334), variant 2	ENSG00000198185,GI:40807456,GI:40807458	Ensembl	chr20	-	44563116	44575605	UCSC	547.333	347.5	down	1.57506	0.047575
833408	TC2200343	ADPN,C22orf20,PNPLA3,iPLA(2)epsilon	"Adiponutrin (iPLA2-epsilon) [Includes: Triacylglycerol lipase (EC 3.1.1.3); Acylglycerol O-acyltransferase (EC 2.3.1.-)]|Patatin-like phospholipase domain containing 3 (PNPLA3)"	ENSG00000100344,GI:17196625	Ensembl	chr22	+	42650952	42674781	UCSC	402	255.5	down	1.57339	0.031941
829504	TC1800164	CD33L3	CD33 molecule-like 3 (CD33L3)	ENSG00000197046,GI:47106068	Ensembl	chr18	+	41659543	41678045	UCSC	276.667	176	down	1.57197	0.02002
830531	TC1900647	---	---	ENSG00000104983	Ensembl	chr19	+	51190566	51213714	UCSC	297	189	down	1.57143	0.034284
801753	TC0101790	FLJ13941,MORN1,RP4-740C4.1	MORN repeat containing 1 (MORN1)	ENSG00000116151,GI:13376266	Ensembl	chr1	-	2242552	2313050	UCSC	258	164.5	down	1.56839	0.02882
804817	TC0201481	---	NGNL6975	ENSG00000205054	Ensembl	chr2	-	45249181	45335584	UCSC	225.333	144	down	1.56481	0.027323
830250	TC1900363	---	---	ENSG00000172666	Ensembl	chr19	+	22113198	22113623	UCSC	789.333	504.5	down	1.56459	0.038983
819224	TC1000939	CHR10SYT,SYT15,sytXV,sytXV-a	Synaptotagmin XV (SYT15), variant a|Synaptotagmin XV (SYT15), variant b|Synaptotagmin-15 (Synaptotagmin XV) (SytXV) (Chr10Syt)	ENSG00000203391,ENSG00000204176,GI:40549456,GI:40549457	Ensembl	chr10	-	46372768	46391406	UCSC	304.667	195	down	1.56239	4.279e-05
812255	TC0601652	---	LINE-1 reverse ase homolog	ENSG00000189226	Ensembl	chr6	-	141981937	142393267	UCSC	732	469.5	down	1.55911	0.0119752
817258	TC0X00441	---	---	---	---	chrX	+	101910745	102006736	UCSC	1050	673.5	down	1.55902	0.0127956
823937	TC1300661	FLJ22474,GRTP1,MGC138328,MGC138330,TBC1D6	Growth hormone regulated TBC protein 1|Growth hormone regulated TBC protein 1 (GRTP1)	ENSG00000139835,GI:13376022	Ensembl	chr13	-	113026513	113066445	UCSC	424.667	272.5	down	1.55841	0.0150812
829947	TC1900057	IMP4,KIAA1532,PSL1,SPPL2B	Signal peptide peptidase-like 2B (EC 3.4.99.-) (SPP-like 2B protein) (SPPL2b protein) (Intramembrane protease 4) (IMP4) (Presenilin-like protein 1)|Signal peptide peptidase-like 2B (SPPL2B), variant 1|Signal peptide peptidase-like 2B (SPPL2B), variant 2	ENSG00000005206,GI:20514779,GI:41281781	Ensembl	chr19	+	2279680	2305799	UCSC	703.333	451.5	down	1.55777	0.022401
830870	TC1900998	C19orf25	Chromosome 19 open reading frame 25 (C19orf25)	ENSG00000119559,GI:22749014	Ensembl	chr19	-	1424203	1430528	UCSC	671	431	down	1.55684	0.020915
822972	TC1201391	PSRC2	---	ENSG00000133858	Ensembl	chr12	-	70289651	70344016	UCSC	825.333	530.5	down	1.55577	0.048979
800130	TC0100132	TNFRSF1B	Tumor necrosis factor receptor superfamily member 1B precursor (Tumor necrosis factor receptor 2) (TNF-R2) (Tumor necrosis factor receptor type II) (p75) (p80 TNF-alpha receptor) (CD120b antigen) (Etanercept) [Contains: Tumor necrosis factor receptor supe|Tumor necrosis factor receptor superfamily, member 1B (TNFRSF1B)	ENSG00000028137,GI:23312365	Ensembl	chr1	+	12149647	12191872	UCSC	276	177.5	down	1.55493	0.0065955
816497	TC0901180	XP1,XPA,XPAC	DNA-repair protein complementing XP-A cells (Xeroderma pigmentosum group A complementing protein)|Xeroderma pigmentosum, complementation group A (XPA)	ENSG00000136936,GI:31543966	Ensembl	chr9	-	99456501	99499512	UCSC	468.667	301.5	down	1.55445	0.0089791
808143	TC0400524	C4orf29	Chromosome 4 open reading frame 29 (C4orf29)	ENSG00000164074,GI:89363029	Ensembl	chr4	+	129105911	129176928	UCSC	314.667	202.5	down	1.55391	0.0187388
820728	TC1101107	FLJ10369,RNF137,SS-56,TRIM68	Ring finger protein 137|Tripartite motif-containing 68 (TRIM68)	ENSG00000167333,GI:37622898	Ensembl	chr11	-	4576478	4586039	UCSC	573.667	369.5	down	1.55255	0.047959
829299	TC1701800	CCDC57,FLJ00130,FLJ23754,MGC102869	Coiled-coil domain containing 57 (CCDC57)	ENSG00000176032,ENSG00000176155,GI:92091574	Ensembl	chr17	-	77652635	77763978	UCSC	390.667	252	down	1.55026	0.0177586
810899	TC0600278	C6orf26,DKFZp434C1615,G7,MGC2939,MSH5,MutSH5,NG23	Chromosome 6 open reading frame 26 (C6orf26)|MutS homolog 5 (E. coli) (MSH5), variant 1|MutS homolog 5 (E. coli) (MSH5), variant 2|MutS homolog 5 (E. coli) (MSH5), variant 4|MutS protein homolog 5	ENSG00000204410,GI:88999571,GI:88999572,GI:88999573,GI:89001110	Ensembl	chr6	+	31815720	31840607	UCSC	534.667	345	down	1.54976	0.02654
833790	TC2200742	SULT4A1	Sulfotransferase 4A1 (EC 2.8.2.-) (Brain sulfotransferase-like protein) (hBR-STL) (hBR-STL-1) (Nervous system sulfotransferase) (NST)|Sulfotransferase family 4A, member 1 (SULT4A1)	ENSG00000130540,GI:90970329	Ensembl	chr22	-	42551720	42589731	UCSC	230	148.5	down	1.54882	0.00047682
815964	TC0900594	COQ4	Coenzyme Q4 homolog (S. cerevisiae) (COQ4)|Ubiquinone biosynthesis protein COQ4 homolog (Coenzyme Q biosynthesis protein 4 homolog)	ENSG00000167113,GI:7705806	Ensembl	chr9	+	130124636	130136172	UCSC	364.333	236	down	1.54379	0.029165
802489	TC0102552	PPM1J	Protein phosphatase 1J (PP2C domain containing)	ENSG00000155367	Ensembl	chr1	-	113054139	113059622	UCSC	204	132.5	down	1.53962	0.02662
819373	TC1001099	C10orf56	Chromosome 10 open reading frame 56 (C10orf56)	ENSG00000165424,GI:23503314	Ensembl	chr10	-	80812087	80875389	UCSC	625.667	406.5	down	1.53916	0.04552
800384	TC0100394	ADPRHL2,ARH3,FLJ20446,dJ665N4.2	ADP-ribosylhydrolase like 2|ADP-ribosylhydrolase like 2 (ADPRHL2)	ENSG00000116863,GI:8923416	Ensembl	chr1	+	36327063	36332120	UCSC	632.333	411.5	down	1.53665	0.037563
800860	TC0100876	CD101,IGSF2,V7	Immunoglobulin superfamily, member 2|Immunoglobulin superfamily, member 2 (IGSF2)	ENSG00000134256,GI:4758589	Ensembl	chr1	+	117345957	117380562	UCSC	274.667	179	down	1.53445	0.026655
802200	TC0102258	ZCCHC11	Zinc finger CCHC domain-containing protein 11|Zinc finger, CCHC domain containing 11 (ZCCHC11), variant 1|Zinc finger, CCHC domain containing 11 (ZCCHC11), variant 2	ENSG00000134744,GI:57863245,GI:57863247	Ensembl	chr1	-	52661535	52791376	UCSC	1366.33	892.5	down	1.53091	0.049923
814853	TC0800788	ALUNC,AU,HR,HSA277165	Hairless homolog (mouse) (HR), variant 1|Hairless homolog (mouse) (HR), variant 2|Protein hairless	ENSG00000168453,GI:62750351,GI:70906481	Ensembl	chr8	-	22027873	22045326	UCSC	426.333	279	down	1.52808	0.017119
820665	TC1101042	FLJ20219,MU-PCDH,MUCDHL	Mucin and cadherin-like (MUCDHL), variant 1|Mucin and cadherin-like (MUCDHL), variant 3|Mucin and cadherin-like protein precursor (Mu-protocadherin)	ENSG00000099834,GI:13929440,GI:13929442	Ensembl	chr11	-	606581	616078	UCSC	330.667	217	down	1.52381	0.028917
824071	TC1400122	REC8,REC8L1,Rec8p	Meiotic recombination protein REC8-like 1 (Cohesin Rec8p)|REC8-like 1 (yeast) (REC8L1)	ENSG00000100918,GI:9845292	Ensembl	chr14	+	23711074	23719303	UCSC	229.333	150.5	down	1.52381	0.025785
816581	TC0901266	ALAD,ALADH,MGC5057,PBGS	Aminolevulinate, delta-, dehydratase (ALAD), variant 1|Aminolevulinate, delta-, dehydratase (ALAD), variant 2|Delta-aminolevulinic acid dehydratase (EC 4.2.1.24) (Porphobilinogen synthase) (ALADH)	ENSG00000148218,GI:51558758,GI:51558761	Ensembl	chr9	-	115188414	115203439	UCSC	322	212	down	1.51887	0.0063033
812863	TC0700502	---	CDNA FLJ39257 fis, clone OCBBF2009115	ENSG00000196751	Ensembl	chr7	+	97354392	97357175	UCSC	475.667	313.5	down	1.51728	0.0178017
816642	TC0901327	GOLGA1,MGC33154,golgin-97	Golgi autoantigen, golgin subfamily a, 1 (GOLGA1)|Golgin subfamily A member 1 (Golgin-97)	ENSG00000136935,GI:42490756	Ensembl	chr9	-	126680450	126743207	UCSC	316.667	209	down	1.51515	0.049823
805743	TC0202438	ANKMY1,FLJ20499,ZMYND13	Ankyrin repeat and MYND domain containing 1 (ANKMY1), variant 1|Ankyrin repeat and MYND domain containing 1 (ANKMY1), variant 2|Ankyrin repeat and MYND domain protein 1 (Testis-specific ankyrin-like protein 1) (Zinc-finger MYND domain protein 13)	ENSG00000144504,GI:75750528,GI:75750530	Ensembl	chr2	-	241067512	241149200	UCSC	559.667	370	down	1.51261	0.032579
823910	TC1300634	C13orf27	Chromosome 13 open reading frame 27 (C13orf27)	ENSG00000151287,GI:34222136	Ensembl	chr13	-	102216236	102224162	UCSC	1022.67	678.5	down	1.50725	0.035941
803513	TC0200161	---	---	ENSG00000203490	Ensembl	chr2	+	32475300	32475583	UCSC	293	194.5	down	1.50643	0.048017
821474	TC1101870	SCN4B	Sodium channel beta-4 subunit precursor|Sodium channel, voltage-gated, type IV, beta (SCN4B)	ENSG00000177098,GI:28372554	Ensembl	chr11	-	117509302	117528905	UCSC	273.333	181.5	down	1.50597	0.040742
811759	TC0601149	AGER,MGC22357,RAGE	Advanced glycosylation end product-specific receptor (AGER), variant 1|Advanced glycosylation end product-specific receptor (AGER), variant 2|Advanced glycosylation end product-specific receptor precursor (Receptor for advanced glycosylation end products)	ENSG00000204305,GI:26787960,GI:26787961	Ensembl	chr6	-	32256723	32260079	UCSC	363.667	241.5	down	1.50587	0.047284
815380	TC0801337	NFKBIL2	I-kappa-B-related protein|Nuclear factor of kappa light polypeptide gene enhancer in B-cells inhibitor-like 2 (NFKBIL2)	ENSG00000160949,GI:34304357	Ensembl	chr8	-	145624999	145640620	UCSC	598.667	398	down	1.50419	0.038935
825807	TC1500827	RASGRP1	RAS guanyl releasing protein 1|RAS guanyl releasing protein 1 (calcium and DAG-regulated) (RASGRP1)	ENSG00000172575,GI:6382080	Ensembl	chr15	-	36567590	36644299	UCSC	261.667	174	down	1.50383	0.049703
805924	TC0300163	FLJ10343,FLJ12539,FLJ22075,XYLB	Xylulokinase homolog|Xylulokinase homolog (H. influenzae) (XYLB)	ENSG00000093217,GI:18860917	Ensembl	chr3	+	38363244	38431471	UCSC	411.333	274	down	1.50122	0.033523
829616	TC1800277	MGC138448,NF-ATC,NFAT2,NFATC1,NFATc	Nuclear factor of activated T-cells, cytoplasmic 1 (NFAT ion complex cytosolic component) (NF-ATc1) (NF-ATc)|Nuclear factor of activated T-cells, cytoplasmic, calcineurin-dependent 1 (NFATC1), variant 1|Nuclear factor of activated T-cells, cytoplasmic, calcineurin-dependent 1 (NFATC1), variant 2|Nuclear factor of activated T-cells, cytoplasmic, calcineurin-dependent 1 (NFATC1), variant 3|Nuclear …	ENSG00000131196,GI:27502384,GI:27502385,GI:27502387,GI:27502390,GI:27502392	Ensembl	chr18	+	75256760	75390310	UCSC	780	520	down	1.5	0.0155374

## Sheet: HIERARCHICAL CLUSTERING (GENE)
Customer name:	Stefan STAMM
Project name:	Judemycin N=2
Organism:	Human
Chip:	Affymetrix Hjay (Junction Array)
Analysis level:	Gene
Date:	2011-08-30
GS contact (name/email/phone):	Pierre DE LA GRANGE	pierre.delagrange@genosplice.com	+ 33 (0) 1 57 27 68 39
Hierachical Clustering of Regulated Genes
Hierarchical clustering using gene intensity			Hierarchical clustering using mean-normalized gene intensity

## Sheet: PATHWAY ANALYSIS (GENE)
Customer name:	Stefan STAMM
Project name:	Judemycin N=2
Organism:	Human
Chip:	Affymetrix Hjay (Junction Array)
Analysis level:	Gene
Date:	2011-08-30
GS contact (name/email/phone):	Pierre DE LA GRANGE	pierre.delagrange@genosplice.com	+ 33 (0) 1 57 27 68 39
Pathway Analysis on Regulated Genes
Significant Pathways (9)
Link to KEGG Pathway	Pathway Description (KEGG)	Nb Genes in Pathway	Nb Regulated Genes (Up / Down)	P-Value (All)	P-Value (Up)	P-Value (Down)	Min P-Value
hsa04914	Progesterone-mediated oocyte maturation	87	6 (0/6)	0.012	NA	0.0035	0.0035
hsa04062	Chemokine signaling pathway	189	8 (0/8)	0.029	NA	0.0066	0.0066
hsa04114	Oocyte meiosis	114	6 (0/6)	0.03	NA	0.0098	0.0098
hsa04080	Neuroactive ligand-receptor interaction	273	7 (5/2)	NA	0.013	NA	0.013
hsa03420	Nucleotide excision repair	48	4 (0/4)	0.032	NA	0.015	0.015
hsa04110	Cell cycle	128	6 (0/6)	0.048	NA	0.016	0.016
hsa04120	Ubiquitin mediated proteolysis	139	7 (1/6)	0.021	NA	0.023	0.021
hsa00563	Glycosylphosphatidylinositol-GPI--anchor biosynthesis	25	3 (0/3)	0.059	NA	0.036	0.036
hsa04010	MAPK signaling pathway	268	9 (3/6)	0.061	NA	NA	0.061
Regulated Genes in Pathways
Link to KEGG Pathway	Pathway Description (KEGG)	HJAY Name	Gene Symbol	Gene Name	Link to KEGG Gene	Regulation	Fold-Change	P-Value
hsa04110	Cell cycle	TC1600782	DKFZp547K1610,MYT1,PKMYT1	Membrane-associated tyrosine- and threonine-specific cdc2-inhibitory kinase (EC 2.7.1.37) (Myt1 kinase)|Protein kinase, membrane associated tyrosine/threonine 1 (PKMYT1), variant 1|Protein kinase, membrane associated tyrosine/threonine 1 (PKMYT1), variant 2	hsa:9088	down	2.29429	0.023035
hsa04110	Cell cycle	TC0400139	ANAPC4	Anaphase promoting complex subunit 4 (ANAPC4)|Anaphase-promoting complex subunit 4 (APC4) (Cyclosome subunit 4)	hsa:29945	down	1.9414	0.021039
hsa04110	Cell cycle	TC2200035	CDC45,CDC45L,CDC45L2,PORC-PI-1	CDC45 cell division cycle 45-like (S. cerevisiae) (CDC45L)|CDC45-related protein (PORC-PI-1) (Cdc45)	hsa:8318	down	1.91222	0.030997
hsa04110	Cell cycle	TC0501320	CDC23	CDC23 (cell division cycle 23, yeast, homolog) (CDC23)|Cell division cycle protein 23 homolog (Anaphase-promoting complex subunit 8) (APC8) (Cyclosome subunit 8)	hsa:8697	down	1.78453	0.041136
hsa04110	Cell cycle	TC0501129	CAK,CCNH,p34,p37	Cyclin H (CCNH)|Cyclin-H (MO15-associated protein) (p37) (p34)	hsa:902	down	1.67723	0.033756
hsa04110	Cell cycle	TC2000670	E2F-1,E2F1,RBBP3,RBP3	E2F ion factor 1 (E2F1)|Ion factor E2F1 (E2F-1) (Retinoblastoma-binding protein 3) (RBBP-3) (PRB-binding protein E2F-1) (PBR3) (Retinoblastoma-associated protein 1) (RBAP-1)	hsa:1869	down	1.61446	0.0183779
hsa04062	Chemokine signaling pathway	TC0400312	IL8	Interleukin 8 (IL8)|Interleukin-8 precursor (IL-8) (CXCL8) (Monocyte-derived neutrophil chemotactic factor) (MDNCF) (T-cell chemotactic factor) (Neutrophil- activating protein 1) (NAP-1) (Protein 3-10C) (Granulocyte chemotactic protein 1) (GCP-1) (Monocyte derived neutrophil	hsa:3576	down	2.0565	0.0070039
hsa04062	Chemokine signaling pathway	TC0400315	CXCL1	"Chemokine (C-X-C motif) ligand 1 (melanoma growth stimulating activity, alpha) (CXCL1)|Growth-regulated protein alpha precursor (CXCL1) (Melanoma growth stimulatory activity) (MGSA) (Neutrophil-activating protein 3) (NAP-3) (GRO-alpha(1-73)) [Contains: GRO-alpha(4-73); GRO-alpha(5-73); GRO- alpha(6-73)]"	hsa:2919	down	1.95459	0.0075605
hsa04062	Chemokine signaling pathway	TC1101518	CALDAG-GEFI,CDC25L,RASGRP2	RAS guanyl releasing protein 2 (calcium and DAG-regulated) (RASGRP2), variant 1|RAS guanyl releasing protein 2 (calcium and DAG-regulated) (RASGRP2), variant 2|RAS guanyl releasing protein 2 isoform 2	hsa:10235	down	1.90887	0.027243
hsa04062	Chemokine signaling pathway	TC1200063	GNB3	Guanine nucleotide binding protein (G protein), beta polypeptide 3 (GNB3)|Guanine nucleotide-binding protein G(I)/G(S)/G(T) beta subunit 3 (Transducin beta chain 3)	hsa:2784	down	1.87268	0.0104386
hsa04062	Chemokine signaling pathway	TC0100099	PIK3CD	Phosphatidylinositol-4,5-bisphosphate 3-kinase catalytic subunit delta isoform (EC 2.7.1.153) (PI3-kinase p110 subunit delta) (PtdIns-3- kinase p110) (PI3K) (p110delta)|Phosphoinositide-3-kinase, catalytic, delta polypeptide (PIK3CD)	hsa:5293	down	1.81699	0.022978
hsa04062	Chemokine signaling pathway	TC0201359	AC3,ADCY3,KIAA0511	Adenylate cyclase 3 (ADCY3)|Adenylate cyclase type III (EC 4.6.1.1) (Adenylate cyclase, olfactive type) (ATP pyrophosphate-lyase 3) (Adenylyl cyclase 3) (AC-III) (AC3)	hsa:109	down	1.79361	0.045817
hsa04062	Chemokine signaling pathway	TC0300316	MAY1,MGC49908,PRKCD,nPKC-delta	Protein kinase C delta type (EC 2.7.1.-) (nPKC-delta)|Protein kinase C, delta (PRKCD), variant 1|Protein kinase C, delta (PRKCD), variant 2	hsa:5580	down	1.7501	0.027099
hsa04062	Chemokine signaling pathway	TC1700047	ARB2,ARR2,ARRB2,DKFZp686L0365	Arrestin, beta 2 (ARRB2), variant 1|Arrestin, beta 2 (ARRB2), variant 2|Beta-arrestin-2 (Arrestin, beta 2)	hsa:409	down	1.65457	0.046855
hsa00563	Glycosylphosphatidylinositol-GPI--anchor biosynthesis	TC0201488	MGC32646,MGC33136,PIGF	Phosphatidylinositol glycan, class F (PIGF), variant 1|Phosphatidylinositol glycan, class F (PIGF), variant 2|Phosphatidylinositol-glycan biosynthesis, class F protein (PIG-F) (GPI11 homolog)	hsa:5281	down	2.12545	0.0167989
hsa00563	Glycosylphosphatidylinositol-GPI--anchor biosynthesis	TC1600020	GPI1,LOC146325,MGC12693,PIGQ,c407A10.1,hGPI1	Phosphatidylinositol N-acetylglucosaminyltransferase subunit Q (EC 2.4.1.198) (Phosphatidylinositol-glycan biosynthesis, class Q protein) (PIG-Q) (N-acetylglucosamyl transferase component GPI1)|Phosphatidylinositol glycan anchor biosynthesis, class Q (PIGQ), variant 1|Phosphatidylinositol glycan anchor biosynthesis, class Q (PIGQ), variant 2|Similar to hypothetical protein FLJ13841 (LOC146325)	hsa:9091	down	1.98006	0.029122
hsa00563	Glycosylphosphatidylinositol-GPI--anchor biosynthesis	TC1500353	PIGB	Phosphatidylinositol glycan, class B|Phosphatidylinositol glycan, class B (PIGB)	hsa:9488	down	1.90534	0.0189984
hsa04010	MAPK signaling pathway	TC0300865	LZK,MAP3K13,MGC133196	Mitogen-activated protein kinase kinase kinase 13 (EC 2.7.1.37) (Mixed lineage kinase) (MLK) (Leucine zipper-bearing kinase)|Mitogen-activated protein kinase kinase kinase 13 (MAP3K13)	hsa:9175	up	2.06398	0.02338
hsa04010	MAPK signaling pathway	TC1700717	MAP2K6,MAPKK6,MEK6,MKK6,PRKMK6,SAPKK3	Dual specificity mitogen-activated protein kinase kinase 6 (EC 2.7.1.-) (MAP kinase kinase 6) (MAPKK 6) (MAPK/ERK kinase 6) (SAPKK3)|Mitogen-activated protein kinase kinase 6 (MAP2K6)	hsa:5608	up	1.64674	0.0083792
hsa04010	MAPK signaling pathway	TC1901469	RASGRP4	RAS guanyl releasing protein 4 (RASGRP4), variant 1|RAS guanyl releasing protein 4 (RASGRP4), variant 2|RAS guanyl releasing protein 4 (RASGRP4), variant 3|RAS guanyl releasing protein 4 (RASGRP4), variant 4|RAS guanyl releasing protein 4 isoform 1	hsa:115727	up	1.50467	0.04888
hsa04010	MAPK signaling pathway	TC1101518	CALDAG-GEFI,CDC25L,RASGRP2	RAS guanyl releasing protein 2 (calcium and DAG-regulated) (RASGRP2), variant 1|RAS guanyl releasing protein 2 (calcium and DAG-regulated) (RASGRP2), variant 2|RAS guanyl releasing protein 2 isoform 2	hsa:10235	down	1.90887	0.027243
hsa04010	MAPK signaling pathway	TC1000536	LYT-10,LYT10,NFKB2	Nuclear factor NF-kappa-B p100 subunit (DNA-binding factor KBF2) (H2TF1) (Lymphocyte translocation chromosome 10) (Oncogene Lyt-10) (Lyt10) [Contains: Nuclear factor NF-kappa-B p52 subunit]|Nuclear factor of kappa light polypeptide gene enhancer in B-cells 2 (p49/p100) (NFKB2)	hsa:4791	down	1.86337	0.021263
hsa04010	MAPK signaling pathway	TC0100294	HU-1,MAPKAPK1A,RPS6KA1,RSK,RSK1,S6K-alpha1	Ribosomal protein S6 kinase alpha 1 (EC 2.7.1.37) (S6K-alpha 1) (90 kDa ribosomal protein S6 kinase 1) (p90-RSK 1) (Ribosomal S6 kinase 1) (RSK-1) (pp90RSK1)|Ribosomal protein S6 kinase, 90kDa, polypeptide 1 (RPS6KA1), variant 1|Ribosomal protein S6 kinase, 90kDa, polypeptide 1 (RPS6KA1), variant 2	hsa:6195	down	1.67949	0.00086331
hsa04010	MAPK signaling pathway	TC1700047	ARB2,ARR2,ARRB2,DKFZp686L0365	Arrestin, beta 2 (ARRB2), variant 1|Arrestin, beta 2 (ARRB2), variant 2|Beta-arrestin-2 (Arrestin, beta 2)	hsa:409	down	1.65457	0.046855
hsa04010	MAPK signaling pathway	TC1900625	RELB	Ion factor RelB (I-Rel)|V-rel reticuloendotheliosis viral oncogene homolog B, nuclear factor of kappa light polypeptide gene enhancer in B-cells 3 (avian) (RELB)	hsa:5971	down	1.57977	0.025103
hsa04010	MAPK signaling pathway	TC1500827	RASGRP1	RAS guanyl releasing protein 1|RAS guanyl releasing protein 1 (calcium and DAG-regulated) (RASGRP1)	hsa:10125	down	1.50383	0.049703
hsa04080	Neuroactive ligand-receptor interaction	TC1700127	GLP2R	Glucagon-like peptide 2 receptor (GLP2R)|Glucagon-like peptide 2 receptor precursor (GLP-2 receptor) (GLP-2-R) (GLP-2R)	hsa:9340	up	1.72508	0.022243
hsa04080	Neuroactive ligand-receptor interaction	TC0102046	PTAFR	Platelet-activating factor receptor (PAF-R)|Platelet-activating factor receptor (PTAFR)	hsa:5724	up	1.72325	0.026417
hsa04080	Neuroactive ligand-receptor interaction	TC1201009	GRIN2B	Glutamate [NMDA] receptor subunit epsilon 2 precursor (N-methyl D- aspartate receptor subtype 2B) (NR2B) (NMDAR2B) (N-methyl-D-aspartate receptor subunit 3) (NR3) (hNR3)|Glutamate receptor, ionotropic, N-methyl D-aspartate 2B (GRIN2B)	hsa:2904	up	1.71734	0.028536
hsa04080	Neuroactive ligand-receptor interaction	TC0600862	PLG	"Plasminogen (PLG)|Plasminogen precursor (EC 3.4.21.7) [Contains: Plasmin heavy chain A; Activation peptide; Angiostatin; Plasmin heavy chain A, short form; Plasmin light chain B]"	hsa:5340	up	1.66685	0.025216
hsa04080	Neuroactive ligand-receptor interaction	TC0201235	CAPN10	Calpain 10 (CAPN10), variant 1|Calpain 10 (CAPN10), variant 3|Calpain 10 (CAPN10), variant 7|Calpain 10 (CAPN10), variant 8|Calpain-10 (EC 3.4.22.-) (Calcium-activated neutral proteinase 10) (CANP 10)	hsa:2859	up	1.50548	0.020543
hsa04080	Neuroactive ligand-receptor interaction	TC0300695	AGTR1	Angiotensin II receptor, type 1 (AGTR1), variant 1|Angiotensin II receptor, type 1 (AGTR1), variant 2|Angiotensin II receptor, type 1 (AGTR1), variant 3|Angiotensin II receptor, type 1 (AGTR1), variant 4|Angiotensin II receptor, type 1 (AGTR1), variant 5|Type-1 angiotensin II receptor (AT1) (AT1AR) (AT1BR)	hsa:185	down	2.36571	0.021062
hsa04080	Neuroactive ligand-receptor interaction	TC1200763	P2RX4,P2X4,P2X4R	P2X purinoceptor 4 (ATP receptor) (P2X4) (Purinergic receptor)|Purinergic receptor P2X, ligand-gated ion channel, 4 (P2RX4)	hsa:5025	down	1.66022	0.031183
hsa03420	Nucleotide excision repair	TC0400886	RFC1	Activator 1 140 kDa subunit (Replication factor C large subunit) (A1 140 kDa subunit) (RF-C 140 kDa subunit) (Activator 1 large subunit) (DNA-binding protein PO-GA)	hsa:5981	down	2.09449	0.022255
hsa03420	Nucleotide excision repair	TC1100318	DDB2	DNA damage-binding protein 2 (Damage-specific DNA-binding protein 2) (DDB p48 subunit) (DDBb) (UV-damaged DNA-binding protein 2) (UV-DDB 2)|Damage-specific DNA binding protein 2, 48kDa (DDB2)	hsa:1643	down	1.89945	0.044304
hsa03420	Nucleotide excision repair	TC0501129	CAK,CCNH,p34,p37	Cyclin H (CCNH)|Cyclin-H (MO15-associated protein) (p37) (p34)	hsa:902	down	1.67723	0.033756
hsa03420	Nucleotide excision repair	TC0901180	XP1,XPA,XPAC	DNA-repair protein complementing XP-A cells (Xeroderma pigmentosum group A complementing protein)|Xeroderma pigmentosum, complementation group A (XPA)	hsa:7507	down	1.55445	0.0089791
hsa04114	Oocyte meiosis	TC1600782	DKFZp547K1610,MYT1,PKMYT1	Membrane-associated tyrosine- and threonine-specific cdc2-inhibitory kinase (EC 2.7.1.37) (Myt1 kinase)|Protein kinase, membrane associated tyrosine/threonine 1 (PKMYT1), variant 1|Protein kinase, membrane associated tyrosine/threonine 1 (PKMYT1), variant 2	hsa:9088	down	2.29429	0.023035
hsa04114	Oocyte meiosis	TC0400139	ANAPC4	Anaphase promoting complex subunit 4 (ANAPC4)|Anaphase-promoting complex subunit 4 (APC4) (Cyclosome subunit 4)	hsa:29945	down	1.9414	0.021039
hsa04114	Oocyte meiosis	TC0201359	AC3,ADCY3,KIAA0511	Adenylate cyclase 3 (ADCY3)|Adenylate cyclase type III (EC 4.6.1.1) (Adenylate cyclase, olfactive type) (ATP pyrophosphate-lyase 3) (Adenylyl cyclase 3) (AC-III) (AC3)	hsa:109	down	1.79361	0.045817
hsa04114	Oocyte meiosis	TC0501320	CDC23	CDC23 (cell division cycle 23, yeast, homolog) (CDC23)|Cell division cycle protein 23 homolog (Anaphase-promoting complex subunit 8) (APC8) (Cyclosome subunit 8)	hsa:8697	down	1.78453	0.041136
hsa04114	Oocyte meiosis	TC0100294	HU-1,MAPKAPK1A,RPS6KA1,RSK,RSK1,S6K-alpha1	Ribosomal protein S6 kinase alpha 1 (EC 2.7.1.37) (S6K-alpha 1) (90 kDa ribosomal protein S6 kinase 1) (p90-RSK 1) (Ribosomal S6 kinase 1) (RSK-1) (pp90RSK1)|Ribosomal protein S6 kinase, 90kDa, polypeptide 1 (RPS6KA1), variant 1|Ribosomal protein S6 kinase, 90kDa, polypeptide 1 (RPS6KA1), variant 2	hsa:6195	down	1.67949	0.00086331
hsa04114	Oocyte meiosis	TC1400122	REC8,REC8L1,Rec8p	Meiotic recombination protein REC8-like 1 (Cohesin Rec8p)|REC8-like 1 (yeast) (REC8L1)	hsa:9985	down	1.52381	0.025785
hsa04914	Progesterone-mediated oocyte maturation	TC1600782	DKFZp547K1610,MYT1,PKMYT1	Membrane-associated tyrosine- and threonine-specific cdc2-inhibitory kinase (EC 2.7.1.37) (Myt1 kinase)|Protein kinase, membrane associated tyrosine/threonine 1 (PKMYT1), variant 1|Protein kinase, membrane associated tyrosine/threonine 1 (PKMYT1), variant 2	hsa:9088	down	2.29429	0.023035
hsa04914	Progesterone-mediated oocyte maturation	TC0400139	ANAPC4	Anaphase promoting complex subunit 4 (ANAPC4)|Anaphase-promoting complex subunit 4 (APC4) (Cyclosome subunit 4)	hsa:29945	down	1.9414	0.021039
hsa04914	Progesterone-mediated oocyte maturation	TC0100099	PIK3CD	Phosphatidylinositol-4,5-bisphosphate 3-kinase catalytic subunit delta isoform (EC 2.7.1.153) (PI3-kinase p110 subunit delta) (PtdIns-3- kinase p110) (PI3K) (p110delta)|Phosphoinositide-3-kinase, catalytic, delta polypeptide (PIK3CD)	hsa:5293	down	1.81699	0.022978
hsa04914	Progesterone-mediated oocyte maturation	TC0201359	AC3,ADCY3,KIAA0511	Adenylate cyclase 3 (ADCY3)|Adenylate cyclase type III (EC 4.6.1.1) (Adenylate cyclase, olfactive type) (ATP pyrophosphate-lyase 3) (Adenylyl cyclase 3) (AC-III) (AC3)	hsa:109	down	1.79361	0.045817
hsa04914	Progesterone-mediated oocyte maturation	TC0501320	CDC23	CDC23 (cell division cycle 23, yeast, homolog) (CDC23)|Cell division cycle protein 23 homolog (Anaphase-promoting complex subunit 8) (APC8) (Cyclosome subunit 8)	hsa:8697	down	1.78453	0.041136
hsa04914	Progesterone-mediated oocyte maturation	TC0100294	HU-1,MAPKAPK1A,RPS6KA1,RSK,RSK1,S6K-alpha1	Ribosomal protein S6 kinase alpha 1 (EC 2.7.1.37) (S6K-alpha 1) (90 kDa ribosomal protein S6 kinase 1) (p90-RSK 1) (Ribosomal S6 kinase 1) (RSK-1) (pp90RSK1)|Ribosomal protein S6 kinase, 90kDa, polypeptide 1 (RPS6KA1), variant 1|Ribosomal protein S6 kinase, 90kDa, polypeptide 1 (RPS6KA1), variant 2	hsa:6195	down	1.67949	0.00086331
hsa04120	Ubiquitin mediated proteolysis	TC2000511	FASTKD5,FLJ13149,KIAA0860,RNF37,UBCE7IP5,UBOX5,UIP5,dJ1187M17.5	FAST kinase domains 5 (FASTKD5)|RING finger protein 37 (Ubiquitin-conjugating enzyme 7-interacting protein 5) (U-box domain-containing protein 5)|U-box domain containing 5 (UBOX5), variant 1|U-box domain containing 5 (UBOX5), variant 2	hsa:22888	up	1.96747	0.032783
hsa04120	Ubiquitin mediated proteolysis	TC0400139	ANAPC4	Anaphase promoting complex subunit 4 (ANAPC4)|Anaphase-promoting complex subunit 4 (APC4) (Cyclosome subunit 4)	hsa:29945	down	1.9414	0.021039
hsa04120	Ubiquitin mediated proteolysis	TC1100318	DDB2	DNA damage-binding protein 2 (Damage-specific DNA-binding protein 2) (DDB p48 subunit) (DDBb) (UV-damaged DNA-binding protein 2) (UV-DDB 2)|Damage-specific DNA binding protein 2, 48kDa (DDB2)	hsa:1643	down	1.89945	0.044304
hsa04120	Ubiquitin mediated proteolysis	TC0201537	FANCL,FLJ10335,PHF9,POG	Fanconi anemia, complementation group L (FANCL)|Ubiquitin ligase protein FANCL (EC 6.3.2.-) (Fanconi anemia group L protein) (Fanconi anemia-associated polypeptide of 43 kDa) (FAAP43)	hsa:55120	down	1.86402	0.0104156
hsa04120	Ubiquitin mediated proteolysis	TC1701398	BRCA1,BRCAI,BRCC1,IRIS,PSCP,RNF53	Breast cancer 1, early onset (BRCA1), variant BRCA1-delta11|Breast cancer 1, early onset (BRCA1), variant BRCA1-delta11b|Breast cancer 1, early onset (BRCA1), variant BRCA1-delta14-17|Breast cancer 1, early onset (BRCA1), variant BRCA1-delta14-18|Breast cancer 1, early onset (BRCA1), variant BRCA1-delta2-10|Breast cancer 1, early onset (BRCA1), variant BRCA1-delta9-10|Breast cancer 1, early onset…	hsa:672	down	1.85131	0.026396
hsa04120	Ubiquitin mediated proteolysis	TC0501320	CDC23	CDC23 (cell division cycle 23, yeast, homolog) (CDC23)|Cell division cycle protein 23 homolog (Anaphase-promoting complex subunit 8) (APC8) (Cyclosome subunit 8)	hsa:8697	down	1.78453	0.041136
hsa04120	Ubiquitin mediated proteolysis	TC0500146	DKFZp547N213,FBX4,FBXO4,FLJ10141	F-box only protein 4|F-box protein 4 (FBXO4), variant 1	hsa:26272	down	1.59512	0.033164

## Sheet: GO ANALYSIS (GENE)
Customer name:	Stefan STAMM
Project name:	Judemycin N=2
Organism:	Human
Chip:	Affymetrix Hjay (Junction Array)
Analysis level:	Gene
Date:	2011-08-30
GS contact (name/email/phone):	Pierre DE LA GRANGE	pierre.delagrange@genosplice.com	+ 33 (0) 1 57 27 68 39
GO Analysis on Regulated Genes
Significant GO term (104)
Term Type	GO ID with Link	Go Term	Nb Regulated Genes (Up / Down)	P-Value
biological_process	GO:0034641	cellular nitrogen compound metabolic process	102 (18/84)	1.94748e-05
biological_process	GO:0006807	nitrogen compound metabolic process	104 (20/84)	2.36593e-05
biological_process	GO:0006139	nucleobase, nucleoside, nucleotide and nucleic acid metabolic process	95 (16/79)	3.96629e-05
biological_process	GO:0044237	cellular metabolic process	157 (30/127)	0.000232493
biological_process	GO:0044260	cellular macromolecule metabolic process	127 (26/101)	0.000479378
biological_process	GO:0008152	metabolic process	172 (37/135)	0.00161292
biological_process	GO:0006259	DNA metabolic process	21 (1/20)	0.00230746
biological_process	GO:0044238	primary metabolic process	157 (34/123)	0.00242429
biological_process	GO:0043170	macromolecule metabolic process	133 (30/103)	0.00247227
biological_process	GO:0040029	regulation of gene expression, epigenetic	7 (2/5)	0.00393114
biological_process	GO:0006289	nucleotide-excision repair	6 (1/5)	0.00431813
molecular_function	GO:0003714	transcription corepressor activity	9 (1/8)	0.00697437
molecular_function	GO:0016564	transcription repressor activity	14 (2/12)	0.0082022
biological_process	GO:0015807	L-amino acid transport	4 (1/3)	0.00980347
cellular_component	GO:0005634	nucleus	114 (21/93)	0.0116444
molecular_function	GO:0016894	endonuclease activity, active with either ribo- or deoxyribonucleic acids and producing 3'-phosphomonoesters	4 (3/1)	0.0118149
biological_process	GO:0007080	mitotic metaphase plate congression	3 (0/3)	0.0125239
molecular_function	GO:0003684	damaged DNA binding	5 (0/5)	0.0153885
biological_process	GO:0008033	tRNA processing	6 (0/6)	0.0164957
molecular_function	GO:0008168	methyltransferase activity	9 (2/7)	0.0170832
molecular_function	GO:0003676	nucleic acid binding	77 (19/58)	0.018486
biological_process	GO:0051310	metaphase plate congression	3 (0/3)	0.0186476
molecular_function	GO:0016741	transferase activity, transferring one-carbon groups	9 (2/7)	0.0187675
biological_process	GO:0006730	one-carbon metabolic process	7 (1/6)	0.0226305
molecular_function	GO:0008094	DNA-dependent ATPase activity	5 (0/5)	0.0237972
biological_process	GO:0006281	DNA repair	12 (1/11)	0.0242097
molecular_function	GO:0008270	zinc ion binding	56 (13/43)	0.0260399
molecular_function	GO:0003824	catalytic activity	116 (23/93)	0.0267556
biological_process	GO:0006399	tRNA metabolic process	7 (0/7)	0.0283347
biological_process	GO:0034470	ncRNA processing	9 (0/9)	0.0310302
cellular_component	GO:0043231	intracellular membrane-bounded organelle	166 (34/132)	0.0321273
cellular_component	GO:0043227	membrane-bounded organelle	166 (34/132)	0.0332588
biological_process	GO:0051303	establishment of chromosome localization	3 (0/3)	0.0338224
biological_process	GO:0050000	chromosome localization	3 (0/3)	0.0338224
molecular_function	GO:0015179	L-amino acid transmembrane transporter activity	4 (1/3)	0.0361328
molecular_function	GO:0008375	acetylglucosaminyltransferase activity	4 (1/3)	0.0361328
biological_process	GO:0051171	regulation of nitrogen compound metabolic process	68 (18/50)	0.0368325
biological_process	GO:0034660	ncRNA metabolic process	10 (0/10)	0.0373386
cellular_component	GO:0000793	condensed chromosome	7 (0/7)	0.0375119
biological_process	GO:0006396	RNA processing	17 (1/16)	0.0406016
molecular_function	GO:0003677	DNA binding	55 (14/41)	0.0424927
biological_process	GO:0016254	preassembly of GPI anchor in ER membrane	3 (0/3)	0.0427058
biological_process	GO:0019751	polyol metabolic process	4 (1/3)	0.042952
biological_process	GO:0009314	response to radiation	9 (2/7)	0.043187
cellular_component	GO:0000152	nuclear ubiquitin ligase complex	3 (0/3)	0.0455345
biological_process	GO:0043414	macromolecule methylation	5 (1/4)	0.0459953
biological_process	GO:0060255	regulation of macromolecule metabolic process	76 (17/59)	0.046658
biological_process	GO:0000080	G1 phase of mitotic cell cycle	3 (0/3)	0.0474373
molecular_function	GO:0003712	transcription cofactor activity	13 (1/12)	0.04879
molecular_function	GO:0016892	endoribonuclease activity, producing 3'-phosphomonoesters	3 (2/1)	0.050763
biological_process	GO:0000724	double-strand break repair via homologous recombination	3 (1/2)	0.0523498
biological_process	GO:0000725	recombinational repair	3 (1/2)	0.0523498
biological_process	GO:0019222	regulation of metabolic process	83 (19/64)	0.0534159
molecular_function	GO:0043169	cation binding	92 (19/73)	0.0547151
biological_process	GO:0006310	DNA recombination	6 (1/5)	0.0550484
molecular_function	GO:0043142	single-stranded DNA-dependent ATPase activity	2 (0/2)	0.0565533
molecular_function	GO:0033829	O-fucosylpeptide 3-beta-N-acetylglucosaminyltransferase activity	2 (0/2)	0.0565533
biological_process	GO:0060249	anatomical structure homeostasis	6 (1/5)	0.0568946
biological_process	GO:0019219	regulation of nucleobase, nucleoside, nucleotide and nucleic acid metabolic process	66 (17/49)	0.0576999
molecular_function	GO:0008047	enzyme activator activity	12 (1/11)	0.0595273
cellular_component	GO:0044424	intracellular part	211 (45/166)	0.0613018
cellular_component	GO:0031300	intrinsic to organelle membrane	7 (1/6)	0.0615245
biological_process	GO:0032259	methylation	5 (1/4)	0.0615339
biological_process	GO:0051318	G1 phase	3 (0/3)	0.0626826
biological_process	GO:0045814	negative regulation of gene expression, epigenetic	3 (2/1)	0.0626826
biological_process	GO:0006974	response to DNA damage stimulus	13 (2/11)	0.0631613
biological_process	GO:0031323	regulation of cellular metabolic process	79 (19/60)	0.065794
molecular_function	GO:0008173	RNA methyltransferase activity	3 (0/3)	0.0660634
biological_process	GO:0000718	nucleotide-excision repair, DNA damage removal	3 (0/3)	0.068086
biological_process	GO:0006282	regulation of DNA repair	3 (0/3)	0.068086
molecular_function	GO:0008134	transcription factor binding	15 (2/13)	0.0709113
biological_process	GO:0016070	RNA metabolic process	25 (3/22)	0.0712014
molecular_function	GO:0016829	lyase activity	7 (0/7)	0.0714306
biological_process	GO:0051052	regulation of DNA metabolic process	6 (0/6)	0.0729301
molecular_function	GO:0005085	guanyl-nucleotide exchange factor activity	7 (1/6)	0.0732318
biological_process	GO:0010467	gene expression	68 (14/54)	0.0733056
biological_process	GO:0006071	glycerol metabolic process	3 (0/3)	0.0736368
biological_process	GO:0010468	regulation of gene expression	66 (17/49)	0.0739706
biological_process	GO:0007059	chromosome segregation	5 (0/5)	0.0741241
molecular_function	GO:0046872	metal ion binding	90 (18/72)	0.0744419
molecular_function	GO:0043167	ion binding	92 (19/73)	0.0748022
molecular_function	GO:0031402	sodium ion binding	6 (0/6)	0.0751509
molecular_function	GO:0016798	hydrolase activity, acting on glycosyl bonds	6 (1/5)	0.0751509
cellular_component	GO:0005622	intracellular	217 (45/172)	0.075501
biological_process	GO:0044249	cellular biosynthetic process	78 (16/62)	0.075962
molecular_function	GO:0016740	transferase activity	43 (8/35)	0.0761725
biological_process	GO:0010639	negative regulation of organelle organization	5 (0/5)	0.0767875
biological_process	GO:0009058	biosynthetic process	80 (16/64)	0.0769542
molecular_function	GO:0008757	S-adenosylmethionine-dependent methyltransferase activity	5 (1/4)	0.0783592
biological_process	GO:0007131	reciprocal meiotic recombination	3 (0/3)	0.079327
biological_process	GO:0051716	cellular response to stimulus	23 (6/17)	0.0820979
biological_process	GO:0031398	positive regulation of protein ubiquitination	5 (0/5)	0.0822564
biological_process	GO:0010605	negative regulation of macromolecule metabolic process	21 (4/17)	0.0837003
biological_process	GO:0019400	alditol metabolic process	3 (0/3)	0.0851491
molecular_function	GO:0046914	transition metal ion binding	62 (14/48)	0.0869121
biological_process	GO:0022402	cell cycle process	17 (1/16)	0.0889239
cellular_component	GO:0000228	nuclear chromosome	7 (2/5)	0.0908599
biological_process	GO:0000209	protein polyubiquitination	3 (1/2)	0.0910959
molecular_function	GO:0004689	phosphorylase kinase activity	2 (1/1)	0.0924732
biological_process	GO:0009987	cellular process	211 (43/168)	0.0929511
cellular_component	GO:0000151	ubiquitin ligase complex	5 (1/4)	0.0937444
biological_process	GO:0080090	regulation of primary metabolic process	74 (18/56)	0.0954557
biological_process	GO:0031123	RNA 3'-end processing	3 (0/3)	0.0971604
biological_process	GO:0006865	amino acid transport	5 (1/4)	0.099769
Regulated Genes in GO term
Term Type	GO ID with Link	Go Term	HJAY Name	Gene Symbol	Gene Name	Regulation	Fold-Change	P-Value
biological_process	GO:0019400	alditol metabolic process	TC1600999	FLJ22603,GDPD3,MGC4171	Glycerophosphodiester phosphodiesterase domain containing 3 (GDPD3), variant 1|Glycerophosphodiester phosphodiesterase domain containing 3 (GDPD3), variant 2|Glycerophosphodiester phosphodiesterase domain containing 3 isoform 2	down	1.89487	0.021462
biological_process	GO:0019400	alditol metabolic process	TC0301620	FLJ33582,FLJ45739,MGC40579	Hypothetical protein MGC40579 (MGC40579)	down	1.75995	0.012843
biological_process	GO:0019400	alditol metabolic process	TC2000539	FLJ11085,KIAA1434,MGC26147,RP5-1022P6.2	Hypothetical protein KIAA1434 (KIAA1434)	down	1.6144	0.045521
biological_process	GO:0006865	amino acid transport	TC0500125	EA6,EAAT1,FLJ25094,GLAST,GLAST1,SLC1A3	Excitatory amino acid transporter 1 (Sodium-dependent glutamate/aspartate transporter 1) (Glial glutamate transporter) (GLAST-1)|Solute carrier family 1 (glial high affinity glutamate transporter), member 3 (SLC1A3)	up	1.87965	0.044283
biological_process	GO:0006865	amino acid transport	TC1700035	CTNS,CTNS-LSB,PQLC4	Cystinosin|Cystinosis, nephropathic (CTNS), variant 1|Cystinosis, nephropathic (CTNS), variant 2	down	2.01392	0.034101
biological_process	GO:0006865	amino acid transport	TC1101413	LAT3,PB39,POV1,R00504,SLC43A1	Large neutral amino acids transporter small subunit 3 (L-type amino acid transporter 3) (Solute carrier family 43 member 1) (Prostate cancer overexpressed gene 1 protein)|Solute carrier family 43, member 1 (SLC43A1)	down	1.76662	0.028643
biological_process	GO:0006865	amino acid transport	TC0500988	FLJ90709	Hypothetical protein FLJ90709 (FLJ90709)	down	1.67639	0.049842
biological_process	GO:0006865	amino acid transport	TC0300281	G17,SLC38A3,SN1	Solute carrier family 38, member 3 (SLC38A3)|System N amino acid transporter 1 (SN1) (N-system amino acid transporter 1) (Solute carrier family 38 member 3)	down	1.62076	0.034258
biological_process	GO:0060249	anatomical structure homeostasis	TC0600862	PLG	"Plasminogen (PLG)|Plasminogen precursor (EC 3.4.21.7) [Contains: Plasmin heavy chain A; Activation peptide; Angiostatin; Plasmin heavy chain A, short form; Plasmin light chain B]"	up	1.66685	0.025216
biological_process	GO:0060249	anatomical structure homeostasis	TC0400886	RFC1	Activator 1 140 kDa subunit (Replication factor C large subunit) (A1 140 kDa subunit) (RF-C 140 kDa subunit) (Activator 1 large subunit) (DNA-binding protein PO-GA)	down	2.09449	0.022255
biological_process	GO:0060249	anatomical structure homeostasis	TC1200763	P2RX4,P2X4,P2X4R	P2X purinoceptor 4 (ATP receptor) (P2X4) (Purinergic receptor)|Purinergic receptor P2X, ligand-gated ion channel, 4 (P2RX4)	down	1.66022	0.031183
biological_process	GO:0060249	anatomical structure homeostasis	TC2000461	DCR3,DJ583P15.1.1,M68,RTEL1,TNFRSF6B,TR6	Regulator of telomere elongation helicase 1 (RTEL1), variant 1|Regulator of telomere elongation helicase 1 (RTEL1), variant 2|Tumor necrosis factor receptor superfamily member 6B precursor (Decoy receptor for Fas ligand) (Decoy receptor 3) (DcR3) (M68)|Tumor necrosis factor receptor superfamily, member 6b, decoy (TNFRSF6B), variant M68C|Tumor necrosis factor receptor superfamily, member 6b, decoy…	down	1.65463	0.048622
biological_process	GO:0060249	anatomical structure homeostasis	TC0100388	NCDN	Neurochondrin (NCDN), variant 1|Neurochondrin (NCDN), variant 2|Neurochondrin (NCDN), variant 3|Neurochondrin isoform 1	down	1.62076	0.022615
biological_process	GO:0060249	anatomical structure homeostasis	TC0500146	DKFZp547N213,FBX4,FBXO4,FLJ10141	F-box only protein 4|F-box protein 4 (FBXO4), variant 1	down	1.59512	0.033164
biological_process	GO:0009058	biosynthetic process	TC1101713	ZF	HCF-binding ion factor Zhangfei (ZF)|Host cell factor-binding ion factor Zhangfei (HCF-binding ion factor Zhangfei)	up	2.07238	0.032317
biological_process	GO:0009058	biosynthetic process	TC0500296	BHMT	Betaine--homocysteine S-methyltransferase (EC 2.1.1.5)|Betaine-homocysteine methyltransferase (BHMT)	up	1.9071	0.004677
biological_process	GO:0009058	biosynthetic process	TC0500125	EA6,EAAT1,FLJ25094,GLAST,GLAST1,SLC1A3	Excitatory amino acid transporter 1 (Sodium-dependent glutamate/aspartate transporter 1) (Glial glutamate transporter) (GLAST-1)|Solute carrier family 1 (glial high affinity glutamate transporter), member 3 (SLC1A3)	up	1.87965	0.044283
biological_process	GO:0009058	biosynthetic process	TC0600007	FOXQ1	Forkhead box Q1 (FOXQ1)|Forkhead box protein Q1 (Hepatocyte nuclear factor 3 forkhead homolog 1) (HNF-3/forkhead-like protein 1) (HFH-1)	up	1.87822	0.0166155
biological_process	GO:0009058	biosynthetic process	TC1300206	BTF3L1	Ion factor BTF3 homolog 1 (Basic ion factor 3-like 1)	up	1.83117	0.031617
biological_process	GO:0009058	biosynthetic process	TC1300054	IPF1	Insulin promoter factor 1 (IPF-1) (Pancreas/duodenum homeobox 1) (PDX- 1) (Islet/duodenum homeobox-1) (IDX-1) (Somatostatin-transactivating factor 1) (STF-1) (Insulin upstream factor 1) (IUF-1) (Glucose- sensitive factor) (GSF)	up	1.77647	0.03656
biological_process	GO:0009058	biosynthetic process	TC1901144	ZNF426	Zinc finger protein 426|Zinc finger protein 426 (ZNF426)	up	1.75338	0.04782
biological_process	GO:0009058	biosynthetic process	TC0102046	PTAFR	Platelet-activating factor receptor (PAF-R)|Platelet-activating factor receptor (PTAFR)	up	1.72325	0.026417
biological_process	GO:0009058	biosynthetic process	TC0X01339	HSFX1	Heat shock ion factor family, X linked 1 (HSFX1)	up	1.64617	0.037961
biological_process	GO:0009058	biosynthetic process	TC1900888	ZNF524	Zinc finger protein 524|Zinc finger protein 524 (ZNF524)	up	1.63222	0.020162
biological_process	GO:0009058	biosynthetic process	TC0601338	GCM1,GCMA,hGCMa	Chorion-specific ion factor GCMa (Glial cells missing homolog 1) (GCM motif protein 1) (hGCMa)|Glial cells missing homolog 1 (Drosophila) (GCM1)	up	1.61332	0.038161
biological_process	GO:0009058	biosynthetic process	TC1901830	ZNF579	Zinc finger protein 579|Zinc finger protein 579 (ZNF579)	up	1.59514	0.026104
biological_process	GO:0009058	biosynthetic process	TC1601025	ZNF629	DNA-binding protein (Fragment)	up	1.59314	0.031482
biological_process	GO:0009058	biosynthetic process	TC1701554	---	CDNA FLJ40311 fis, clone TESTI2029785	up	1.59168	0.034
biological_process	GO:0009058	biosynthetic process	TC0800495	ZFPM2	Zinc finger protein ZFPM2 (Zinc finger protein multitype 2) (Friend of GATA protein 2) (FOG-2) (hFOG-2)|Zinc finger protein, multitype 2 (ZFPM2)	up	1.56122	0.024162
biological_process	GO:0009058	biosynthetic process	TC0701762	GBX1	Homeobox protein GBX-1 (Gastrulation and brain-specific homeobox protein 1) (Fragment)	up	1.54148	0.030438
biological_process	GO:0009058	biosynthetic process	TC2200189	SEC14L2	SEC14-like 2 (S. cerevisiae) (SEC14L2)|SEC14-like protein 2 (Alpha-tocopherol-associated protein) (TAP) (hTAP) (Supernatant protein factor) (SPF) (Squalene transfer protein)	down	2.33657	0.0043221
biological_process	GO:0009058	biosynthetic process	TC1500486	FLJ14585,MDS018,PPCDC	Phosphopantothenoylcysteine decarboxylase (EC 4.1.1.36) (PPC-DC) (CoaC)|Phosphopantothenoylcysteine decarboxylase (PPCDC)	down	2.29313	0.002639
biological_process	GO:0009058	biosynthetic process	TC1901182	E430039K05Rik,ZIP67,ZNF653	Zinc finger protein 653|Zinc finger protein 653 (ZNF653)	down	2.28898	0.0023212
biological_process	GO:0009058	biosynthetic process	TC0201488	MGC32646,MGC33136,PIGF	Phosphatidylinositol glycan, class F (PIGF), variant 1|Phosphatidylinositol glycan, class F (PIGF), variant 2|Phosphatidylinositol-glycan biosynthesis, class F protein (PIG-F) (GPI11 homolog)	down	2.12545	0.0167989
biological_process	GO:0009058	biosynthetic process	TC0400886	RFC1	Activator 1 140 kDa subunit (Replication factor C large subunit) (A1 140 kDa subunit) (RF-C 140 kDa subunit) (Activator 1 large subunit) (DNA-binding protein PO-GA)	down	2.09449	0.022255
biological_process	GO:0009058	biosynthetic process	TC1901543	ATP1A3	Sodium/potassium-transporting ATPase alpha-3 chain (EC 3.6.3.9) (Sodium pump 3) (Na+/K+ ATPase 3) (Alpha(III))	down	2.00791	0.0143217
biological_process	GO:0009058	biosynthetic process	TC1600020	GPI1,LOC146325,MGC12693,PIGQ,c407A10.1,hGPI1	Phosphatidylinositol N-acetylglucosaminyltransferase subunit Q (EC 2.4.1.198) (Phosphatidylinositol-glycan biosynthesis, class Q protein) (PIG-Q) (N-acetylglucosamyl transferase component GPI1)|Phosphatidylinositol glycan anchor biosynthesis, class Q (PIGQ), variant 1|Phosphatidylinositol glycan anchor biosynthesis, class Q (PIGQ), variant 2|Similar to hypothetical protein FLJ13841 (LOC146325)	down	1.98006	0.029122
biological_process	GO:0009058	biosynthetic process	TC0400001	ZNF595,ZNF718	CDNA FLJ90036 fis, clone HEMBA1001886|Zinc finger protein 595|Zinc finger protein 595 (ZNF595)|Zinc finger protein 718 (ZNF718)	down	1.97613	0.022058
biological_process	GO:0009058	biosynthetic process	TC1901595	IASPP,NKIP1,PPP1R13L,RAI,iASPPgene	Protein phosphatase 1, regulatory (inhibitor) subunit 13 like (PPP1R13L)|RelA-associated inhibitor (Inhibitor of ASPP protein) (Protein iASPP) (PPP1R13B-like protein) (NFkB-interacting protein 1)	down	1.96845	0.021723
biological_process	GO:0009058	biosynthetic process	TC0600616	NR2E1,TLL,TLX,XTLL	Nuclear receptor subfamily 2, group E, member 1 (NR2E1)|Orphan nuclear receptor NR2E1 (Nuclear receptor TLX) (Tailless homolog) (Tll) (hTll)	down	1.96334	0.0145191
biological_process	GO:0009058	biosynthetic process	TC0800001	ZNF596	Zinc finger protein 596|Zinc finger protein 596 (ZNF596)	down	1.95633	0.033302
biological_process	GO:0009058	biosynthetic process	TC1600992	FKSG86,KCTD13,PDIP1,POLDIP1	Potassium channel tetramerisation domain containing 13 (KCTD13)|Potassium channel tetramerization domain-containing protein 13 (Polymerase delta-interacting protein 1) (TNFAIP1-like protein)	down	1.93444	0.043003
biological_process	GO:0009058	biosynthetic process	TC0102487	DPH5	DPH5 homolog (S. cerevisiae) (DPH5)|Probable diphthine synthase (EC 2.1.1.98) (Diphthamide biosynthesis methyltransferase)	down	1.92786	0.028037
biological_process	GO:0009058	biosynthetic process	TC1900327	CRTC1,FLJ14027,KIAA0616,MECT1,TORC1,WAMTP1	CREB regulated ion coactivator 1 (CRTC1), variant 1|CREB regulated ion coactivator 1 (CRTC1), variant 2|Mucoepidermoid carcinoma translocated protein 1 (Transducer of regulated cAMP response element-binding protein 1) (Transducer of CREB protein 1)	down	1.92429	0.021961
biological_process	GO:0009058	biosynthetic process	TC1900479	ZNF345	Zinc finger protein 345 (ZNF345)|Zinc finger protein 345 (Zinc finger protein HZF10)	down	1.92149	0.0021188
biological_process	GO:0009058	biosynthetic process	TC2200035	CDC45,CDC45L,CDC45L2,PORC-PI-1	CDC45 cell division cycle 45-like (S. cerevisiae) (CDC45L)|CDC45-related protein (PORC-PI-1) (Cdc45)	down	1.91222	0.030997
biological_process	GO:0009058	biosynthetic process	TC1700048	---	---	down	1.90685	0.0168198
biological_process	GO:0009058	biosynthetic process	TC1500353	PIGB	Phosphatidylinositol glycan, class B|Phosphatidylinositol glycan, class B (PIGB)	down	1.90534	0.0189984
biological_process	GO:0009058	biosynthetic process	TC1000536	LYT-10,LYT10,NFKB2	Nuclear factor NF-kappa-B p100 subunit (DNA-binding factor KBF2) (H2TF1) (Lymphocyte translocation chromosome 10) (Oncogene Lyt-10) (Lyt10) [Contains: Nuclear factor NF-kappa-B p52 subunit]|Nuclear factor of kappa light polypeptide gene enhancer in B-cells 2 (p49/p100) (NFKB2)	down	1.86337	0.021263
biological_process	GO:0009058	biosynthetic process	TC1500274	ADAL	---	down	1.86082	0.043076
biological_process	GO:0009058	biosynthetic process	TC0300849	CACH,CLE,EIF-2B,EIF2B5,EIF2Bepsilon,LVWM	Eukaryotic translation initiation factor 2B, subunit 5 epsilon, 82kDa (EIF2B5)|Translation initiation factor eIF-2B epsilon subunit (eIF-2B GDP-GTP exchange factor)	down	1.85551	0.024562
biological_process	GO:0009058	biosynthetic process	TC1701398	BRCA1,BRCAI,BRCC1,IRIS,PSCP,RNF53	Breast cancer 1, early onset (BRCA1), variant BRCA1-delta11|Breast cancer 1, early onset (BRCA1), variant BRCA1-delta11b|Breast cancer 1, early onset (BRCA1), variant BRCA1-delta14-17|Breast cancer 1, early onset (BRCA1), variant BRCA1-delta14-18|Breast cancer 1, early onset (BRCA1), variant BRCA1-delta2-10|Breast cancer 1, early onset (BRCA1), variant BRCA1-delta9-10|Breast cancer 1, early onset…	down	1.85131	0.026396
biological_process	GO:0009058	biosynthetic process	TC1700764	DKFZp586L2022,HCNGP,HTRG,HTRP,SAP30BP	Ional regulator protein|SAP30 binding protein (SAP30BP)	down	1.84002	0.035341
biological_process	GO:0009058	biosynthetic process	TC1401076	CEV14,GMAP-210,TRIP11,TRIP230	Thyroid hormone receptor interactor 11 (TRIP11)|Thyroid receptor-interacting protein 11 (TRIP-11) (Golgi-associated microtubule-binding protein 210) (GMAP-210) (Trip230) (Clonal evolution related gene on chromosome 14)	down	1.81982	0.033823
biological_process	GO:0009058	biosynthetic process	TC1601158	TK2	Thymidine kinase 2, mitochondrial (TK2)|Thymidine kinase 2, mitochondrial precursor (EC 2.7.1.21) (Mt-TK)	down	1.80564	0.0197407
biological_process	GO:0009058	biosynthetic process	TC0201359	AC3,ADCY3,KIAA0511	Adenylate cyclase 3 (ADCY3)|Adenylate cyclase type III (EC 4.6.1.1) (Adenylate cyclase, olfactive type) (ATP pyrophosphate-lyase 3) (Adenylyl cyclase 3) (AC-III) (AC3)	down	1.79361	0.045817
biological_process	GO:0009058	biosynthetic process	TC0400745	---	---	down	1.78684	0.0174764
biological_process	GO:0009058	biosynthetic process	TC0901297	MGC131698,MGC23929,PCL3,PHF19	PHD finger protein 19 (PHF19), variant 2|PHD finger protein 19 isoform b	down	1.76298	0.023202
biological_process	GO:0009058	biosynthetic process	TC1201462	NR2C1,TR2,TR2-11	Nuclear receptor subfamily 2, group C, member 1 (NR2C1), variant 1|Nuclear receptor subfamily 2, group C, member 1 (NR2C1), variant 2|Orphan nuclear receptor TR2 (Testicular receptor 2)	down	1.75987	0.027863
biological_process	GO:0009058	biosynthetic process	TC1701090	CSHMT,MGC15229,MGC24556,SHMT,SHMT1	Serine hydroxymethyltransferase 1 (soluble) (SHMT1), variant 1|Serine hydroxymethyltransferase 1 (soluble) (SHMT1), variant 2|Serine hydroxymethyltransferase, cytosolic (EC 2.1.2.1) (Serine methylase) (Glycine hydroxymethyltransferase) (SHMT)	down	1.75685	0.028817
biological_process	GO:0009058	biosynthetic process	TC1901459	ZNF607	Zinc finger protein 607	down	1.74843	0.0199828
biological_process	GO:0009058	biosynthetic process	TC0100572	C1orf83,FLJ32112,FLJ39169,RP4-758J24.3	Chromosome 1 open reading frame 83 (C1orf83)	down	1.74359	0.045357
biological_process	GO:0009058	biosynthetic process	TC1101508	RCOR2	REST corepressor 2|REST corepressor 2 (RCOR2)	down	1.72596	0.033483
biological_process	GO:0009058	biosynthetic process	TC0501563	GFPT2	Glucosamine--fructose-6-phosphate aminotransferase [isomerizing] 2 (EC 2.6.1.16) (Hexosephosphate aminotransferase 2) (D-fructose-6- phosphate amidotransferase 2) (GFAT 2) (GFAT2)|Glutamine-fructose-6-phosphate transaminase 2 (GFPT2)	down	1.72147	0.021676
biological_process	GO:0009058	biosynthetic process	TC2200055	PCQAP	PC2 (positive cofactor 2, multiprotein complex) glutamine/Q-rich-associated protein (PCQAP), variant 1|PC2 (positive cofactor 2, multiprotein complex) glutamine/Q-rich-associated protein (PCQAP), variant 2|Positive cofactor 2 glutamine/Q-rich-associated protein (PC2 glutamine/Q-rich-associated protein) (TPA-inducible gene 1 protein) (TIG-1) (Activator-recruited cofactor 105 kDa component) (ARC105…	down	1.71909	0.048678
biological_process	GO:0009058	biosynthetic process	TC2100113	MGC119447,SIM,SIM2	Single-minded homolog 2|Single-minded homolog 2 (Drosophila) (SIM2), variant SIM2|Single-minded homolog 2 (Drosophila) (SIM2), variant SIM2s	down	1.7171	0.044599
biological_process	GO:0009058	biosynthetic process	TC1900589	ZNF575	Zinc finger protein 575|Zinc finger protein 575 (ZNF575)	down	1.71686	0.0081354
biological_process	GO:0009058	biosynthetic process	TC1500239	RAD51	DNA repair protein RAD51 homolog 1 (hRAD51) (HsRAD51)|RAD51 homolog (RecA homolog, E. coli) (S. cerevisiae) (RAD51), variant 1|RAD51 homolog (RecA homolog, E. coli) (S. cerevisiae) (RAD51), variant 2	down	1.70126	0.040922
biological_process	GO:0009058	biosynthetic process	TC0100371	ADC,KIAA1945,ODC-p,ODC1L	Arginine decarboxylase (ADC)|Arginine decarboxylase (EC 4.1.1.19) (ARGDC) (ADC) (Ornithine decarboxylase-like protein) (ODC-paralogue) (ODC-p)	down	1.69412	0.02672
biological_process	GO:0009058	biosynthetic process	TC1701486	HOX-2.5,HOX2,HOX2E,HOXB9	Homeobox B9 (HOXB9)|Homeobox protein Hox-B9 (Hox-2E) (Hox-2.5)	down	1.69154	0.027736
biological_process	GO:0009058	biosynthetic process	TC0102172	HIVEP3	Immunodeficiency virus type I enhancer binding protein 3|Immunodeficiency virus type I enhancer binding protein 3 (HIVEP3)	down	1.68492	0.0124557
biological_process	GO:0009058	biosynthetic process	TC1600174	C16orf75	Chromosome 16 open reading frame 75 (C16orf75)	down	1.67925	0.045836
biological_process	GO:0009058	biosynthetic process	TC0501129	CAK,CCNH,p34,p37	Cyclin H (CCNH)|Cyclin-H (MO15-associated protein) (p37) (p34)	down	1.67723	0.033756
biological_process	GO:0009058	biosynthetic process	TC1600346	PHKG2	Phosphorylase b kinase gamma catalytic chain, testis/liver isoform (EC 2.7.1.38) (PHK-gamma-T) (Phosphorylase kinase gamma subunit 2) (PSK-C3)|Phosphorylase kinase, gamma 2 (testis) (PHKG2)	down	1.66442	0.048759
biological_process	GO:0009058	biosynthetic process	TC1200763	P2RX4,P2X4,P2X4R	P2X purinoceptor 4 (ATP receptor) (P2X4) (Purinergic receptor)|Purinergic receptor P2X, ligand-gated ion channel, 4 (P2RX4)	down	1.66022	0.031183
biological_process	GO:0009058	biosynthetic process	TC1100529	ANG1,DHCR14A,TM7SF2	Delta(14)-sterol reductase (EC 1.3.1.70) (C-14 sterol reductase) (Sterol C14-reductase) (Delta14-SR) (Transmembrane 7 superfamily member 2) (Another new gene 1 protein) (Putative sterol reductase SR- 1)|Transmembrane 7 superfamily member 2 (TM7SF2)	down	1.65482	0.0067627
biological_process	GO:0009058	biosynthetic process	TC1901776	ZNF415	Zinc finger protein 415|Zinc finger protein 415 (ZNF415)	down	1.64425	0.023863
biological_process	GO:0009058	biosynthetic process	TC1200851	FLJ20755,KOX20,ZNF26	Zinc finger protein 26 (ZNF26)|Zinc finger protein 26 (Zinc finger protein KOX20)	down	1.6424	0.045801
biological_process	GO:0009058	biosynthetic process	TC0100275	HMIC,MAN1A3,MAN1C,MAN1C1,pp6318	Mannosidase, alpha, class 1C, member 1 (MAN1C1)|Mannosyl-oligosaccharide 1,2-alpha-mannosidase IC (EC 3.2.1.113) (Processing alpha-1,2-mannosidase IC) (Alpha-1,2-mannosidase IC) (Mannosidase alpha class 1C member 1) (HMIC)	down	1.63502	0.0082551
biological_process	GO:0009058	biosynthetic process	TC2000670	E2F-1,E2F1,RBBP3,RBP3	E2F ion factor 1 (E2F1)|Ion factor E2F1 (E2F-1) (Retinoblastoma-binding protein 3) (RBBP-3) (PRB-binding protein E2F-1) (PBR3) (Retinoblastoma-associated protein 1) (RBAP-1)	down	1.61446	0.0183779
biological_process	GO:0009058	biosynthetic process	TC0101016	TARSL1	Threonyl-tRNA synthetase-like 1|Threonyl-tRNA synthetase-like 1 (TARSL1)	down	1.60544	0.04862
biological_process	GO:0009058	biosynthetic process	TC1201208	CP2,LBP-1C,LSF,SEF,TFCP2,TFCP2C	Ion factor CP2|Ion factor CP2 (TFCP2)	down	1.6052	0.048357
biological_process	GO:0009058	biosynthetic process	TC1600722	FLJ21988,HPRN,LET1L,NARFL,PRN	Nuclear prelamin A recognition factor-like|Nuclear prelamin A recognition factor-like (NARFL)	down	1.60321	0.025184
biological_process	GO:0009058	biosynthetic process	TC1600512	FBL8,FBXL8,FLJ11278,HSF4,MGC19959	F-box and leucine-rich repeat protein 8 (FBXL8)|F-box/LRR-repeat protein 8 (F-box and leucine-rich repeat protein 8) (F-box protein FBL8)|Heat shock factor protein 4 (HSF 4) (Heat shock ion factor 4) (HSTF 4) (hHSF4)|Heat shock ion factor 4 (HSF4)	down	1.58539	0.023739
biological_process	GO:0009058	biosynthetic process	TC1700098	POLR2A	DNA-directed RNA polymerase II largest subunit (EC 2.7.7.6) (RPB1)|Polymerase (RNA) II (DNA directed) polypeptide A, 220kDa (POLR2A)	down	1.58307	0.024058
biological_process	GO:0009058	biosynthetic process	TC1900625	RELB	Ion factor RelB (I-Rel)|V-rel reticuloendotheliosis viral oncogene homolog B, nuclear factor of kappa light polypeptide gene enhancer in B-cells 3 (avian) (RELB)	down	1.57977	0.025103
biological_process	GO:0009058	biosynthetic process	TC1900935	ZNF530	Zinc finger protein 530|Zinc finger protein 530 (ZNF530)	down	1.57872	0.0107577
biological_process	GO:0009058	biosynthetic process	TC0201650	C2orf3,DNABF,GCF,TCF9	Chromosome 2 open reading frame 3 (C2orf3)|GC-rich sequence DNA-binding factor (GCF) (ion factor 9) (TCF-9)	down	1.57644	0.030384
biological_process	GO:0009058	biosynthetic process	TC2000800	ZNF334	Zinc finger protein 334|Zinc finger protein 334 (ZNF334), variant 1|Zinc finger protein 334 (ZNF334), variant 2	down	1.57506	0.047575
biological_process	GO:0009058	biosynthetic process	TC2200343	ADPN,C22orf20,PNPLA3,iPLA(2)epsilon	"Adiponutrin (iPLA2-epsilon) [Includes: Triacylglycerol lipase (EC 3.1.1.3); Acylglycerol O-acyltransferase (EC 2.3.1.-)]|Patatin-like phospholipase domain containing 3 (PNPLA3)"	down	1.57339	0.031941
biological_process	GO:0009058	biosynthetic process	TC0900594	COQ4	Coenzyme Q4 homolog (S. cerevisiae) (COQ4)|Ubiquinone biosynthesis protein COQ4 homolog (Coenzyme Q biosynthesis protein 4 homolog)	down	1.54379	0.029165
biological_process	GO:0009058	biosynthetic process	TC0800788	ALUNC,AU,HR,HSA277165	Hairless homolog (mouse) (HR), variant 1|Hairless homolog (mouse) (HR), variant 2|Protein hairless	down	1.52808	0.017119
biological_process	GO:0009058	biosynthetic process	TC0901266	ALAD,ALADH,MGC5057,PBGS	Aminolevulinate, delta-, dehydratase (ALAD), variant 1|Aminolevulinate, delta-, dehydratase (ALAD), variant 2|Delta-aminolevulinic acid dehydratase (EC 4.2.1.24) (Porphobilinogen synthase) (ALADH)	down	1.51887	0.0063033
biological_process	GO:0009058	biosynthetic process	TC1800277	MGC138448,NF-ATC,NFAT2,NFATC1,NFATc	Nuclear factor of activated T-cells, cytoplasmic 1 (NFAT ion complex cytosolic component) (NF-ATc1) (NF-ATc)|Nuclear factor of activated T-cells, cytoplasmic, calcineurin-dependent 1 (NFATC1), variant 1|Nuclear factor of activated T-cells, cytoplasmic, calcineurin-dependent 1 (NFATC1), variant 2|Nuclear factor of activated T-cells, cytoplasmic, calcineurin-dependent 1 (NFATC1), variant 3|Nuclear …	down	1.5	0.0155374
biological_process	GO:0022402	cell cycle process	TC1700717	MAP2K6,MAPKK6,MEK6,MKK6,PRKMK6,SAPKK3	Dual specificity mitogen-activated protein kinase kinase 6 (EC 2.7.1.-) (MAP kinase kinase 6) (MAPKK 6) (MAPK/ERK kinase 6) (SAPKK3)|Mitogen-activated protein kinase kinase 6 (MAP2K6)	up	1.64674	0.0083792
biological_process	GO:0022402	cell cycle process	TC1600782	DKFZp547K1610,MYT1,PKMYT1	Membrane-associated tyrosine- and threonine-specific cdc2-inhibitory kinase (EC 2.7.1.37) (Myt1 kinase)|Protein kinase, membrane associated tyrosine/threonine 1 (PKMYT1), variant 1|Protein kinase, membrane associated tyrosine/threonine 1 (PKMYT1), variant 2	down	2.29429	0.023035
biological_process	GO:0022402	cell cycle process	TC0901296	KIAA0072,MGC23145,PSMD5,S5B	26S proteasome non-ATPase regulatory subunit 5 (26S proteasome subunit S5B) (26S protease subunit S5 basic)|Proteasome (prosome, macropain) 26S subunit, non-ATPase, 5 (PSMD5)	down	2.0612	0.02326
biological_process	GO:0022402	cell cycle process	TC0400312	IL8	Interleukin 8 (IL8)|Interleukin-8 precursor (IL-8) (CXCL8) (Monocyte-derived neutrophil chemotactic factor) (MDNCF) (T-cell chemotactic factor) (Neutrophil- activating protein 1) (NAP-1) (Protein 3-10C) (Granulocyte chemotactic protein 1) (GCP-1) (Monocyte derived neutrophil	down	2.0565	0.0070039
biological_process	GO:0022402	cell cycle process	TC0400139	ANAPC4	Anaphase promoting complex subunit 4 (ANAPC4)|Anaphase-promoting complex subunit 4 (APC4) (Cyclosome subunit 4)	down	1.9414	0.021039
biological_process	GO:0022402	cell cycle process	TC0102481	SASS6	Spindle assembly abnormal protein 6 homolog (HsSAS-6)	down	1.9	0.019845
biological_process	GO:0022402	cell cycle process	TC1701398	BRCA1,BRCAI,BRCC1,IRIS,PSCP,RNF53	Breast cancer 1, early onset (BRCA1), variant BRCA1-delta11|Breast cancer 1, early onset (BRCA1), variant BRCA1-delta11b|Breast cancer 1, early onset (BRCA1), variant BRCA1-delta14-17|Breast cancer 1, early onset (BRCA1), variant BRCA1-delta14-18|Breast cancer 1, early onset (BRCA1), variant BRCA1-delta2-10|Breast cancer 1, early onset (BRCA1), variant BRCA1-delta9-10|Breast cancer 1, early onset…	down	1.85131	0.026396
biological_process	GO:0022402	cell cycle process	TC0201359	AC3,ADCY3,KIAA0511	Adenylate cyclase 3 (ADCY3)|Adenylate cyclase type III (EC 4.6.1.1) (Adenylate cyclase, olfactive type) (ATP pyrophosphate-lyase 3) (Adenylyl cyclase 3) (AC-III) (AC3)	down	1.79361	0.045817
biological_process	GO:0022402	cell cycle process	TC0501320	CDC23	CDC23 (cell division cycle 23, yeast, homolog) (CDC23)|Cell division cycle protein 23 homolog (Anaphase-promoting complex subunit 8) (APC8) (Cyclosome subunit 8)	down	1.78453	0.041136
biological_process	GO:0022402	cell cycle process	TC1101279	KIF18A	Kinesin family member 18A|Kinesin family member 18A (KIF18A)	down	1.73351	0.031978
biological_process	GO:0022402	cell cycle process	TC1500239	RAD51	DNA repair protein RAD51 homolog 1 (hRAD51) (HsRAD51)|RAD51 homolog (RecA homolog, E. coli) (S. cerevisiae) (RAD51), variant 1|RAD51 homolog (RecA homolog, E. coli) (S. cerevisiae) (RAD51), variant 2	down	1.70126	0.040922
biological_process	GO:0022402	cell cycle process	TC0401163	CENPE	Centromere protein E|Centromere protein E, 312kDa (CENPE)	down	1.69181	0.032456
biological_process	GO:0022402	cell cycle process	TC0800527	MTBP	Mdm2, transformed 3T3 cell double minute 2, p53 binding protein (mouse) binding protein, 104kDa (MTBP)|Mdm2, transformed 3T3 cell double minute 2, p53 binding protein binding protein	down	1.66138	0.040915
biological_process	GO:0022402	cell cycle process	TC2000670	E2F-1,E2F1,RBBP3,RBP3	E2F ion factor 1 (E2F1)|Ion factor E2F1 (E2F-1) (Retinoblastoma-binding protein 3) (RBBP-3) (PRB-binding protein E2F-1) (PBR3) (Retinoblastoma-associated protein 1) (RBAP-1)	down	1.61446	0.0183779
biological_process	GO:0022402	cell cycle process	TC0600278	C6orf26,DKFZp434C1615,G7,MGC2939,MSH5,MutSH5,NG23	Chromosome 6 open reading frame 26 (C6orf26)|MutS homolog 5 (E. coli) (MSH5), variant 1|MutS homolog 5 (E. coli) (MSH5), variant 2|MutS homolog 5 (E. coli) (MSH5), variant 4|MutS protein homolog 5	down	1.54976	0.02654
biological_process	GO:0022402	cell cycle process	TC1400122	REC8,REC8L1,Rec8p	Meiotic recombination protein REC8-like 1 (Cohesin Rec8p)|REC8-like 1 (yeast) (REC8L1)	down	1.52381	0.025785
biological_process	GO:0022402	cell cycle process	TC1800277	MGC138448,NF-ATC,NFAT2,NFATC1,NFATc	Nuclear factor of activated T-cells, cytoplasmic 1 (NFAT ion complex cytosolic component) (NF-ATc1) (NF-ATc)|Nuclear factor of activated T-cells, cytoplasmic, calcineurin-dependent 1 (NFATC1), variant 1|Nuclear factor of activated T-cells, cytoplasmic, calcineurin-dependent 1 (NFATC1), variant 2|Nuclear factor of activated T-cells, cytoplasmic, calcineurin-dependent 1 (NFATC1), variant 3|Nuclear …	down	1.5	0.0155374
biological_process	GO:0044249	cellular biosynthetic process	TC1101713	ZF	HCF-binding ion factor Zhangfei (ZF)|Host cell factor-binding ion factor Zhangfei (HCF-binding ion factor Zhangfei)	up	2.07238	0.032317
biological_process	GO:0044249	cellular biosynthetic process	TC0500296	BHMT	Betaine--homocysteine S-methyltransferase (EC 2.1.1.5)|Betaine-homocysteine methyltransferase (BHMT)	up	1.9071	0.004677
biological_process	GO:0044249	cellular biosynthetic process	TC0500125	EA6,EAAT1,FLJ25094,GLAST,GLAST1,SLC1A3	Excitatory amino acid transporter 1 (Sodium-dependent glutamate/aspartate transporter 1) (Glial glutamate transporter) (GLAST-1)|Solute carrier family 1 (glial high affinity glutamate transporter), member 3 (SLC1A3)	up	1.87965	0.044283
biological_process	GO:0044249	cellular biosynthetic process	TC0600007	FOXQ1	Forkhead box Q1 (FOXQ1)|Forkhead box protein Q1 (Hepatocyte nuclear factor 3 forkhead homolog 1) (HNF-3/forkhead-like protein 1) (HFH-1)	up	1.87822	0.0166155
biological_process	GO:0044249	cellular biosynthetic process	TC1300206	BTF3L1	Ion factor BTF3 homolog 1 (Basic ion factor 3-like 1)	up	1.83117	0.031617
biological_process	GO:0044249	cellular biosynthetic process	TC1300054	IPF1	Insulin promoter factor 1 (IPF-1) (Pancreas/duodenum homeobox 1) (PDX- 1) (Islet/duodenum homeobox-1) (IDX-1) (Somatostatin-transactivating factor 1) (STF-1) (Insulin upstream factor 1) (IUF-1) (Glucose- sensitive factor) (GSF)	up	1.77647	0.03656
biological_process	GO:0044249	cellular biosynthetic process	TC1901144	ZNF426	Zinc finger protein 426|Zinc finger protein 426 (ZNF426)	up	1.75338	0.04782
biological_process	GO:0044249	cellular biosynthetic process	TC0102046	PTAFR	Platelet-activating factor receptor (PAF-R)|Platelet-activating factor receptor (PTAFR)	up	1.72325	0.026417
biological_process	GO:0044249	cellular biosynthetic process	TC0X01339	HSFX1	Heat shock ion factor family, X linked 1 (HSFX1)	up	1.64617	0.037961
biological_process	GO:0044249	cellular biosynthetic process	TC1900888	ZNF524	Zinc finger protein 524|Zinc finger protein 524 (ZNF524)	up	1.63222	0.020162
biological_process	GO:0044249	cellular biosynthetic process	TC0601338	GCM1,GCMA,hGCMa	Chorion-specific ion factor GCMa (Glial cells missing homolog 1) (GCM motif protein 1) (hGCMa)|Glial cells missing homolog 1 (Drosophila) (GCM1)	up	1.61332	0.038161
biological_process	GO:0044249	cellular biosynthetic process	TC1901830	ZNF579	Zinc finger protein 579|Zinc finger protein 579 (ZNF579)	up	1.59514	0.026104
biological_process	GO:0044249	cellular biosynthetic process	TC1601025	ZNF629	DNA-binding protein (Fragment)	up	1.59314	0.031482
biological_process	GO:0044249	cellular biosynthetic process	TC1701554	---	CDNA FLJ40311 fis, clone TESTI2029785	up	1.59168	0.034
biological_process	GO:0044249	cellular biosynthetic process	TC0800495	ZFPM2	Zinc finger protein ZFPM2 (Zinc finger protein multitype 2) (Friend of GATA protein 2) (FOG-2) (hFOG-2)|Zinc finger protein, multitype 2 (ZFPM2)	up	1.56122	0.024162
biological_process	GO:0044249	cellular biosynthetic process	TC0701762	GBX1	Homeobox protein GBX-1 (Gastrulation and brain-specific homeobox protein 1) (Fragment)	up	1.54148	0.030438
biological_process	GO:0044249	cellular biosynthetic process	TC2200189	SEC14L2	SEC14-like 2 (S. cerevisiae) (SEC14L2)|SEC14-like protein 2 (Alpha-tocopherol-associated protein) (TAP) (hTAP) (Supernatant protein factor) (SPF) (Squalene transfer protein)	down	2.33657	0.0043221
biological_process	GO:0044249	cellular biosynthetic process	TC1500486	FLJ14585,MDS018,PPCDC	Phosphopantothenoylcysteine decarboxylase (EC 4.1.1.36) (PPC-DC) (CoaC)|Phosphopantothenoylcysteine decarboxylase (PPCDC)	down	2.29313	0.002639
biological_process	GO:0044249	cellular biosynthetic process	TC1901182	E430039K05Rik,ZIP67,ZNF653	Zinc finger protein 653|Zinc finger protein 653 (ZNF653)	down	2.28898	0.0023212
biological_process	GO:0044249	cellular biosynthetic process	TC0201488	MGC32646,MGC33136,PIGF	Phosphatidylinositol glycan, class F (PIGF), variant 1|Phosphatidylinositol glycan, class F (PIGF), variant 2|Phosphatidylinositol-glycan biosynthesis, class F protein (PIG-F) (GPI11 homolog)	down	2.12545	0.0167989
biological_process	GO:0044249	cellular biosynthetic process	TC0400886	RFC1	Activator 1 140 kDa subunit (Replication factor C large subunit) (A1 140 kDa subunit) (RF-C 140 kDa subunit) (Activator 1 large subunit) (DNA-binding protein PO-GA)	down	2.09449	0.022255
biological_process	GO:0044249	cellular biosynthetic process	TC1901543	ATP1A3	Sodium/potassium-transporting ATPase alpha-3 chain (EC 3.6.3.9) (Sodium pump 3) (Na+/K+ ATPase 3) (Alpha(III))	down	2.00791	0.0143217
biological_process	GO:0044249	cellular biosynthetic process	TC1600020	GPI1,LOC146325,MGC12693,PIGQ,c407A10.1,hGPI1	Phosphatidylinositol N-acetylglucosaminyltransferase subunit Q (EC 2.4.1.198) (Phosphatidylinositol-glycan biosynthesis, class Q protein) (PIG-Q) (N-acetylglucosamyl transferase component GPI1)|Phosphatidylinositol glycan anchor biosynthesis, class Q (PIGQ), variant 1|Phosphatidylinositol glycan anchor biosynthesis, class Q (PIGQ), variant 2|Similar to hypothetical protein FLJ13841 (LOC146325)	down	1.98006	0.029122
biological_process	GO:0044249	cellular biosynthetic process	TC0400001	ZNF595,ZNF718	CDNA FLJ90036 fis, clone HEMBA1001886|Zinc finger protein 595|Zinc finger protein 595 (ZNF595)|Zinc finger protein 718 (ZNF718)	down	1.97613	0.022058
biological_process	GO:0044249	cellular biosynthetic process	TC1901595	IASPP,NKIP1,PPP1R13L,RAI,iASPPgene	Protein phosphatase 1, regulatory (inhibitor) subunit 13 like (PPP1R13L)|RelA-associated inhibitor (Inhibitor of ASPP protein) (Protein iASPP) (PPP1R13B-like protein) (NFkB-interacting protein 1)	down	1.96845	0.021723
biological_process	GO:0044249	cellular biosynthetic process	TC0600616	NR2E1,TLL,TLX,XTLL	Nuclear receptor subfamily 2, group E, member 1 (NR2E1)|Orphan nuclear receptor NR2E1 (Nuclear receptor TLX) (Tailless homolog) (Tll) (hTll)	down	1.96334	0.0145191
biological_process	GO:0044249	cellular biosynthetic process	TC0800001	ZNF596	Zinc finger protein 596|Zinc finger protein 596 (ZNF596)	down	1.95633	0.033302
biological_process	GO:0044249	cellular biosynthetic process	TC1600992	FKSG86,KCTD13,PDIP1,POLDIP1	Potassium channel tetramerisation domain containing 13 (KCTD13)|Potassium channel tetramerization domain-containing protein 13 (Polymerase delta-interacting protein 1) (TNFAIP1-like protein)	down	1.93444	0.043003
biological_process	GO:0044249	cellular biosynthetic process	TC0102487	DPH5	DPH5 homolog (S. cerevisiae) (DPH5)|Probable diphthine synthase (EC 2.1.1.98) (Diphthamide biosynthesis methyltransferase)	down	1.92786	0.028037
biological_process	GO:0044249	cellular biosynthetic process	TC1900327	CRTC1,FLJ14027,KIAA0616,MECT1,TORC1,WAMTP1	CREB regulated ion coactivator 1 (CRTC1), variant 1|CREB regulated ion coactivator 1 (CRTC1), variant 2|Mucoepidermoid carcinoma translocated protein 1 (Transducer of regulated cAMP response element-binding protein 1) (Transducer of CREB protein 1)	down	1.92429	0.021961
biological_process	GO:0044249	cellular biosynthetic process	TC1900479	ZNF345	Zinc finger protein 345 (ZNF345)|Zinc finger protein 345 (Zinc finger protein HZF10)	down	1.92149	0.0021188
biological_process	GO:0044249	cellular biosynthetic process	TC2200035	CDC45,CDC45L,CDC45L2,PORC-PI-1	CDC45 cell division cycle 45-like (S. cerevisiae) (CDC45L)|CDC45-related protein (PORC-PI-1) (Cdc45)	down	1.91222	0.030997
biological_process	GO:0044249	cellular biosynthetic process	TC1700048	---	---	down	1.90685	0.0168198
biological_process	GO:0044249	cellular biosynthetic process	TC1500353	PIGB	Phosphatidylinositol glycan, class B|Phosphatidylinositol glycan, class B (PIGB)	down	1.90534	0.0189984
biological_process	GO:0044249	cellular biosynthetic process	TC1000536	LYT-10,LYT10,NFKB2	Nuclear factor NF-kappa-B p100 subunit (DNA-binding factor KBF2) (H2TF1) (Lymphocyte translocation chromosome 10) (Oncogene Lyt-10) (Lyt10) [Contains: Nuclear factor NF-kappa-B p52 subunit]|Nuclear factor of kappa light polypeptide gene enhancer in B-cells 2 (p49/p100) (NFKB2)	down	1.86337	0.021263
biological_process	GO:0044249	cellular biosynthetic process	TC1500274	ADAL	---	down	1.86082	0.043076
biological_process	GO:0044249	cellular biosynthetic process	TC0300849	CACH,CLE,EIF-2B,EIF2B5,EIF2Bepsilon,LVWM	Eukaryotic translation initiation factor 2B, subunit 5 epsilon, 82kDa (EIF2B5)|Translation initiation factor eIF-2B epsilon subunit (eIF-2B GDP-GTP exchange factor)	down	1.85551	0.024562
biological_process	GO:0044249	cellular biosynthetic process	TC1701398	BRCA1,BRCAI,BRCC1,IRIS,PSCP,RNF53	Breast cancer 1, early onset (BRCA1), variant BRCA1-delta11|Breast cancer 1, early onset (BRCA1), variant BRCA1-delta11b|Breast cancer 1, early onset (BRCA1), variant BRCA1-delta14-17|Breast cancer 1, early onset (BRCA1), variant BRCA1-delta14-18|Breast cancer 1, early onset (BRCA1), variant BRCA1-delta2-10|Breast cancer 1, early onset (BRCA1), variant BRCA1-delta9-10|Breast cancer 1, early onset…	down	1.85131	0.026396
biological_process	GO:0044249	cellular biosynthetic process	TC1700764	DKFZp586L2022,HCNGP,HTRG,HTRP,SAP30BP	Ional regulator protein|SAP30 binding protein (SAP30BP)	down	1.84002	0.035341
biological_process	GO:0044249	cellular biosynthetic process	TC1401076	CEV14,GMAP-210,TRIP11,TRIP230	Thyroid hormone receptor interactor 11 (TRIP11)|Thyroid receptor-interacting protein 11 (TRIP-11) (Golgi-associated microtubule-binding protein 210) (GMAP-210) (Trip230) (Clonal evolution related gene on chromosome 14)	down	1.81982	0.033823
biological_process	GO:0044249	cellular biosynthetic process	TC1601158	TK2	Thymidine kinase 2, mitochondrial (TK2)|Thymidine kinase 2, mitochondrial precursor (EC 2.7.1.21) (Mt-TK)	down	1.80564	0.0197407
biological_process	GO:0044249	cellular biosynthetic process	TC0201359	AC3,ADCY3,KIAA0511	Adenylate cyclase 3 (ADCY3)|Adenylate cyclase type III (EC 4.6.1.1) (Adenylate cyclase, olfactive type) (ATP pyrophosphate-lyase 3) (Adenylyl cyclase 3) (AC-III) (AC3)	down	1.79361	0.045817
biological_process	GO:0044249	cellular biosynthetic process	TC0400745	---	---	down	1.78684	0.0174764
biological_process	GO:0044249	cellular biosynthetic process	TC0901297	MGC131698,MGC23929,PCL3,PHF19	PHD finger protein 19 (PHF19), variant 2|PHD finger protein 19 isoform b	down	1.76298	0.023202
biological_process	GO:0044249	cellular biosynthetic process	TC1201462	NR2C1,TR2,TR2-11	Nuclear receptor subfamily 2, group C, member 1 (NR2C1), variant 1|Nuclear receptor subfamily 2, group C, member 1 (NR2C1), variant 2|Orphan nuclear receptor TR2 (Testicular receptor 2)	down	1.75987	0.027863
biological_process	GO:0044249	cellular biosynthetic process	TC1701090	CSHMT,MGC15229,MGC24556,SHMT,SHMT1	Serine hydroxymethyltransferase 1 (soluble) (SHMT1), variant 1|Serine hydroxymethyltransferase 1 (soluble) (SHMT1), variant 2|Serine hydroxymethyltransferase, cytosolic (EC 2.1.2.1) (Serine methylase) (Glycine hydroxymethyltransferase) (SHMT)	down	1.75685	0.028817
biological_process	GO:0044249	cellular biosynthetic process	TC1901459	ZNF607	Zinc finger protein 607	down	1.74843	0.0199828
biological_process	GO:0044249	cellular biosynthetic process	TC0100572	C1orf83,FLJ32112,FLJ39169,RP4-758J24.3	Chromosome 1 open reading frame 83 (C1orf83)	down	1.74359	0.045357
biological_process	GO:0044249	cellular biosynthetic process	TC1101508	RCOR2	REST corepressor 2|REST corepressor 2 (RCOR2)	down	1.72596	0.033483
biological_process	GO:0044249	cellular biosynthetic process	TC2200055	PCQAP	PC2 (positive cofactor 2, multiprotein complex) glutamine/Q-rich-associated protein (PCQAP), variant 1|PC2 (positive cofactor 2, multiprotein complex) glutamine/Q-rich-associated protein (PCQAP), variant 2|Positive cofactor 2 glutamine/Q-rich-associated protein (PC2 glutamine/Q-rich-associated protein) (TPA-inducible gene 1 protein) (TIG-1) (Activator-recruited cofactor 105 kDa component) (ARC105…	down	1.71909	0.048678
biological_process	GO:0044249	cellular biosynthetic process	TC2100113	MGC119447,SIM,SIM2	Single-minded homolog 2|Single-minded homolog 2 (Drosophila) (SIM2), variant SIM2|Single-minded homolog 2 (Drosophila) (SIM2), variant SIM2s	down	1.7171	0.044599
biological_process	GO:0044249	cellular biosynthetic process	TC1900589	ZNF575	Zinc finger protein 575|Zinc finger protein 575 (ZNF575)	down	1.71686	0.0081354
biological_process	GO:0044249	cellular biosynthetic process	TC1500239	RAD51	DNA repair protein RAD51 homolog 1 (hRAD51) (HsRAD51)|RAD51 homolog (RecA homolog, E. coli) (S. cerevisiae) (RAD51), variant 1|RAD51 homolog (RecA homolog, E. coli) (S. cerevisiae) (RAD51), variant 2	down	1.70126	0.040922
biological_process	GO:0044249	cellular biosynthetic process	TC0100371	ADC,KIAA1945,ODC-p,ODC1L	Arginine decarboxylase (ADC)|Arginine decarboxylase (EC 4.1.1.19) (ARGDC) (ADC) (Ornithine decarboxylase-like protein) (ODC-paralogue) (ODC-p)	down	1.69412	0.02672
biological_process	GO:0044249	cellular biosynthetic process	TC1701486	HOX-2.5,HOX2,HOX2E,HOXB9	Homeobox B9 (HOXB9)|Homeobox protein Hox-B9 (Hox-2E) (Hox-2.5)	down	1.69154	0.027736
biological_process	GO:0044249	cellular biosynthetic process	TC0102172	HIVEP3	Immunodeficiency virus type I enhancer binding protein 3|Immunodeficiency virus type I enhancer binding protein 3 (HIVEP3)	down	1.68492	0.0124557
biological_process	GO:0044249	cellular biosynthetic process	TC1600174	C16orf75	Chromosome 16 open reading frame 75 (C16orf75)	down	1.67925	0.045836
biological_process	GO:0044249	cellular biosynthetic process	TC0501129	CAK,CCNH,p34,p37	Cyclin H (CCNH)|Cyclin-H (MO15-associated protein) (p37) (p34)	down	1.67723	0.033756
biological_process	GO:0044249	cellular biosynthetic process	TC1600346	PHKG2	Phosphorylase b kinase gamma catalytic chain, testis/liver isoform (EC 2.7.1.38) (PHK-gamma-T) (Phosphorylase kinase gamma subunit 2) (PSK-C3)|Phosphorylase kinase, gamma 2 (testis) (PHKG2)	down	1.66442	0.048759
biological_process	GO:0044249	cellular biosynthetic process	TC1200763	P2RX4,P2X4,P2X4R	P2X purinoceptor 4 (ATP receptor) (P2X4) (Purinergic receptor)|Purinergic receptor P2X, ligand-gated ion channel, 4 (P2RX4)	down	1.66022	0.031183
biological_process	GO:0044249	cellular biosynthetic process	TC1901776	ZNF415	Zinc finger protein 415|Zinc finger protein 415 (ZNF415)	down	1.64425	0.023863
biological_process	GO:0044249	cellular biosynthetic process	TC1200851	FLJ20755,KOX20,ZNF26	Zinc finger protein 26 (ZNF26)|Zinc finger protein 26 (Zinc finger protein KOX20)	down	1.6424	0.045801
biological_process	GO:0044249	cellular biosynthetic process	TC0100275	HMIC,MAN1A3,MAN1C,MAN1C1,pp6318	Mannosidase, alpha, class 1C, member 1 (MAN1C1)|Mannosyl-oligosaccharide 1,2-alpha-mannosidase IC (EC 3.2.1.113) (Processing alpha-1,2-mannosidase IC) (Alpha-1,2-mannosidase IC) (Mannosidase alpha class 1C member 1) (HMIC)	down	1.63502	0.0082551
biological_process	GO:0044249	cellular biosynthetic process	TC2000670	E2F-1,E2F1,RBBP3,RBP3	E2F ion factor 1 (E2F1)|Ion factor E2F1 (E2F-1) (Retinoblastoma-binding protein 3) (RBBP-3) (PRB-binding protein E2F-1) (PBR3) (Retinoblastoma-associated protein 1) (RBAP-1)	down	1.61446	0.0183779
biological_process	GO:0044249	cellular biosynthetic process	TC0101016	TARSL1	Threonyl-tRNA synthetase-like 1|Threonyl-tRNA synthetase-like 1 (TARSL1)	down	1.60544	0.04862
biological_process	GO:0044249	cellular biosynthetic process	TC1201208	CP2,LBP-1C,LSF,SEF,TFCP2,TFCP2C	Ion factor CP2|Ion factor CP2 (TFCP2)	down	1.6052	0.048357
biological_process	GO:0044249	cellular biosynthetic process	TC1600722	FLJ21988,HPRN,LET1L,NARFL,PRN	Nuclear prelamin A recognition factor-like|Nuclear prelamin A recognition factor-like (NARFL)	down	1.60321	0.025184
biological_process	GO:0044249	cellular biosynthetic process	TC1600512	FBL8,FBXL8,FLJ11278,HSF4,MGC19959	F-box and leucine-rich repeat protein 8 (FBXL8)|F-box/LRR-repeat protein 8 (F-box and leucine-rich repeat protein 8) (F-box protein FBL8)|Heat shock factor protein 4 (HSF 4) (Heat shock ion factor 4) (HSTF 4) (hHSF4)|Heat shock ion factor 4 (HSF4)	down	1.58539	0.023739
biological_process	GO:0044249	cellular biosynthetic process	TC1700098	POLR2A	DNA-directed RNA polymerase II largest subunit (EC 2.7.7.6) (RPB1)|Polymerase (RNA) II (DNA directed) polypeptide A, 220kDa (POLR2A)	down	1.58307	0.024058
biological_process	GO:0044249	cellular biosynthetic process	TC1900625	RELB	Ion factor RelB (I-Rel)|V-rel reticuloendotheliosis viral oncogene homolog B, nuclear factor of kappa light polypeptide gene enhancer in B-cells 3 (avian) (RELB)	down	1.57977	0.025103
biological_process	GO:0044249	cellular biosynthetic process	TC1900935	ZNF530	Zinc finger protein 530|Zinc finger protein 530 (ZNF530)	down	1.57872	0.0107577
biological_process	GO:0044249	cellular biosynthetic process	TC0201650	C2orf3,DNABF,GCF,TCF9	Chromosome 2 open reading frame 3 (C2orf3)|GC-rich sequence DNA-binding factor (GCF) (ion factor 9) (TCF-9)	down	1.57644	0.030384
biological_process	GO:0044249	cellular biosynthetic process	TC2000800	ZNF334	Zinc finger protein 334|Zinc finger protein 334 (ZNF334), variant 1|Zinc finger protein 334 (ZNF334), variant 2	down	1.57506	0.047575
biological_process	GO:0044249	cellular biosynthetic process	TC2200343	ADPN,C22orf20,PNPLA3,iPLA(2)epsilon	"Adiponutrin (iPLA2-epsilon) [Includes: Triacylglycerol lipase (EC 3.1.1.3); Acylglycerol O-acyltransferase (EC 2.3.1.-)]|Patatin-like phospholipase domain containing 3 (PNPLA3)"	down	1.57339	0.031941
biological_process	GO:0044249	cellular biosynthetic process	TC0900594	COQ4	Coenzyme Q4 homolog (S. cerevisiae) (COQ4)|Ubiquinone biosynthesis protein COQ4 homolog (Coenzyme Q biosynthesis protein 4 homolog)	down	1.54379	0.029165
biological_process	GO:0044249	cellular biosynthetic process	TC0800788	ALUNC,AU,HR,HSA277165	Hairless homolog (mouse) (HR), variant 1|Hairless homolog (mouse) (HR), variant 2|Protein hairless	down	1.52808	0.017119
biological_process	GO:0044249	cellular biosynthetic process	TC0901266	ALAD,ALADH,MGC5057,PBGS	Aminolevulinate, delta-, dehydratase (ALAD), variant 1|Aminolevulinate, delta-, dehydratase (ALAD), variant 2|Delta-aminolevulinic acid dehydratase (EC 4.2.1.24) (Porphobilinogen synthase) (ALADH)	down	1.51887	0.0063033
biological_process	GO:0044249	cellular biosynthetic process	TC1800277	MGC138448,NF-ATC,NFAT2,NFATC1,NFATc	Nuclear factor of activated T-cells, cytoplasmic 1 (NFAT ion complex cytosolic component) (NF-ATc1) (NF-ATc)|Nuclear factor of activated T-cells, cytoplasmic, calcineurin-dependent 1 (NFATC1), variant 1|Nuclear factor of activated T-cells, cytoplasmic, calcineurin-dependent 1 (NFATC1), variant 2|Nuclear factor of activated T-cells, cytoplasmic, calcineurin-dependent 1 (NFATC1), variant 3|Nuclear …	down	1.5	0.0155374
biological_process	GO:0044260	cellular macromolecule metabolic process	TC1400196	FLJ11128,FLJ20666,PRPF39	PRP39 pre- processing factor 39 homolog|PRP39 pre- processing factor 39 homolog (S. cerevisiae) (PRPF39)	up	2.71301	0.0129392
biological_process	GO:0044260	cellular macromolecule metabolic process	TC1101713	ZF	HCF-binding ion factor Zhangfei (ZF)|Host cell factor-binding ion factor Zhangfei (HCF-binding ion factor Zhangfei)	up	2.07238	0.032317
biological_process	GO:0044260	cellular macromolecule metabolic process	TC0300865	LZK,MAP3K13,MGC133196	Mitogen-activated protein kinase kinase kinase 13 (EC 2.7.1.37) (Mixed lineage kinase) (MLK) (Leucine zipper-bearing kinase)|Mitogen-activated protein kinase kinase kinase 13 (MAP3K13)	up	2.06398	0.02338
biological_process	GO:0044260	cellular macromolecule metabolic process	TC0X01025	MGC132604,PHKA,PHKA1	Phosphorylase b kinase alpha regulatory chain, skeletal muscle isoform (Phosphorylase kinase alpha M subunit)|Phosphorylase kinase, alpha 1 (muscle) (PHKA1)	up	2.032	0.0092838
biological_process	GO:0044260	cellular macromolecule metabolic process	TC2000511	FASTKD5,FLJ13149,KIAA0860,RNF37,UBCE7IP5,UBOX5,UIP5,dJ1187M17.5	FAST kinase domains 5 (FASTKD5)|RING finger protein 37 (Ubiquitin-conjugating enzyme 7-interacting protein 5) (U-box domain-containing protein 5)|U-box domain containing 5 (UBOX5), variant 1|U-box domain containing 5 (UBOX5), variant 2	up	1.96747	0.032783
biological_process	GO:0044260	cellular macromolecule metabolic process	TC0400457	RRH	Retinal pigment epithelium-derived rhodopsin homolog (RRH)|Visual pigment-like receptor peropsin	up	1.948	0.0118216
biological_process	GO:0044260	cellular macromolecule metabolic process	TC0500296	BHMT	Betaine--homocysteine S-methyltransferase (EC 2.1.1.5)|Betaine-homocysteine methyltransferase (BHMT)	up	1.9071	0.004677
biological_process	GO:0044260	cellular macromolecule metabolic process	TC0600007	FOXQ1	Forkhead box Q1 (FOXQ1)|Forkhead box protein Q1 (Hepatocyte nuclear factor 3 forkhead homolog 1) (HNF-3/forkhead-like protein 1) (HFH-1)	up	1.87822	0.0166155
biological_process	GO:0044260	cellular macromolecule metabolic process	TC1300206	BTF3L1	Ion factor BTF3 homolog 1 (Basic ion factor 3-like 1)	up	1.83117	0.031617
biological_process	GO:0044260	cellular macromolecule metabolic process	TC1300054	IPF1	Insulin promoter factor 1 (IPF-1) (Pancreas/duodenum homeobox 1) (PDX- 1) (Islet/duodenum homeobox-1) (IDX-1) (Somatostatin-transactivating factor 1) (STF-1) (Insulin upstream factor 1) (IUF-1) (Glucose- sensitive factor) (GSF)	up	1.77647	0.03656
biological_process	GO:0044260	cellular macromolecule metabolic process	TC1901144	ZNF426	Zinc finger protein 426|Zinc finger protein 426 (ZNF426)	up	1.75338	0.04782
biological_process	GO:0044260	cellular macromolecule metabolic process	TC0600862	PLG	"Plasminogen (PLG)|Plasminogen precursor (EC 3.4.21.7) [Contains: Plasmin heavy chain A; Activation peptide; Angiostatin; Plasmin heavy chain A, short form; Plasmin light chain B]"	up	1.66685	0.025216
biological_process	GO:0044260	cellular macromolecule metabolic process	TC1700717	MAP2K6,MAPKK6,MEK6,MKK6,PRKMK6,SAPKK3	Dual specificity mitogen-activated protein kinase kinase 6 (EC 2.7.1.-) (MAP kinase kinase 6) (MAPKK 6) (MAPK/ERK kinase 6) (SAPKK3)|Mitogen-activated protein kinase kinase 6 (MAP2K6)	up	1.64674	0.0083792
biological_process	GO:0044260	cellular macromolecule metabolic process	TC0X01339	HSFX1	Heat shock ion factor family, X linked 1 (HSFX1)	up	1.64617	0.037961
biological_process	GO:0044260	cellular macromolecule metabolic process	TC1200750	SIRT4	NAD-dependent deacetylase sirtuin-4 (EC 3.5.1.-) (SIR2-like protein 4)|Sirtuin (silent mating type information regulation 2 homolog) 4 (S. cerevisiae) (SIRT4)	up	1.64371	0.0082595
biological_process	GO:0044260	cellular macromolecule metabolic process	TC1900888	ZNF524	Zinc finger protein 524|Zinc finger protein 524 (ZNF524)	up	1.63222	0.020162
biological_process	GO:0044260	cellular macromolecule metabolic process	TC1800048	DKFZp434H0311,MGC35026,SPTRX,TXNDC2	Thioredoxin domain containing 2 (spermatozoa) (TXNDC2)|Thioredoxin domain-containing protein 2 (Spermatid-specific thioredoxin-1) (Sptrx-1)	up	1.62266	0.027102
biological_process	GO:0044260	cellular macromolecule metabolic process	TC0601338	GCM1,GCMA,hGCMa	Chorion-specific ion factor GCMa (Glial cells missing homolog 1) (GCM motif protein 1) (hGCMa)|Glial cells missing homolog 1 (Drosophila) (GCM1)	up	1.61332	0.038161
biological_process	GO:0044260	cellular macromolecule metabolic process	TC1901830	ZNF579	Zinc finger protein 579|Zinc finger protein 579 (ZNF579)	up	1.59514	0.026104
biological_process	GO:0044260	cellular macromolecule metabolic process	TC1601025	ZNF629	DNA-binding protein (Fragment)	up	1.59314	0.031482
biological_process	GO:0044260	cellular macromolecule metabolic process	TC1701554	---	CDNA FLJ40311 fis, clone TESTI2029785	up	1.59168	0.034
biological_process	GO:0044260	cellular macromolecule metabolic process	TC0800495	ZFPM2	Zinc finger protein ZFPM2 (Zinc finger protein multitype 2) (Friend of GATA protein 2) (FOG-2) (hFOG-2)|Zinc finger protein, multitype 2 (ZFPM2)	up	1.56122	0.024162
biological_process	GO:0044260	cellular macromolecule metabolic process	TC0701762	GBX1	Homeobox protein GBX-1 (Gastrulation and brain-specific homeobox protein 1) (Fragment)	up	1.54148	0.030438
biological_process	GO:0044260	cellular macromolecule metabolic process	TC1400038	ECP,RNASE3,RNS3	Eosinophil cationic protein precursor (EC 3.1.27.-) (ECP) (Ribonuclease 3) (RNase 3)|Ribonuclease, RNase A family, 3 (eosinophil cationic protein) (RNASE3)	up	1.51348	0.048938
biological_process	GO:0044260	cellular macromolecule metabolic process	TC2000211	MAP1ALC3,MAP1BLC3,MAP1LC3A	Microtubule-associated protein 1 light chain 3 alpha (MAP1LC3A), variant 1|Microtubule-associated protein 1 light chain 3 alpha (MAP1LC3A), variant 2|Microtubule-associated proteins 1A/1B light chain 3A precursor (MAP1A/MAP1B LC3 A) (MAP1A/1B light chain 3 A) (MAP1 light chain 3- like protein 1) (Microtubule-associated protein 1 light chain 3 alpha) (Autophagy-related protein LC3 A) (Autophagy-re…	up	1.5	0.00075758
biological_process	GO:0044260	cellular macromolecule metabolic process	TC1600805	BTBD12	BTB/POZ domain-containing protein 12	up	1.5	0.047541
biological_process	GO:0044260	cellular macromolecule metabolic process	TC0201402	FLJ20628	Hypothetical protein FLJ20628 (FLJ20628)	down	3.26839	0.0066027
biological_process	GO:0044260	cellular macromolecule metabolic process	TC1100508	DNAJC4	DnaJ (Hsp40) homolog, subfamily C, member 4 (DNAJC4)|DnaJ homolog subfamily C member 4 (Multiple endocrine neoplasia type 1 candidate protein number 18) (DnaJ-like protein HSPF2)	down	2.57854	0.012136
biological_process	GO:0044260	cellular macromolecule metabolic process	TC2200189	SEC14L2	SEC14-like 2 (S. cerevisiae) (SEC14L2)|SEC14-like protein 2 (Alpha-tocopherol-associated protein) (TAP) (hTAP) (Supernatant protein factor) (SPF) (Squalene transfer protein)	down	2.33657	0.0043221
biological_process	GO:0044260	cellular macromolecule metabolic process	TC1600782	DKFZp547K1610,MYT1,PKMYT1	Membrane-associated tyrosine- and threonine-specific cdc2-inhibitory kinase (EC 2.7.1.37) (Myt1 kinase)|Protein kinase, membrane associated tyrosine/threonine 1 (PKMYT1), variant 1|Protein kinase, membrane associated tyrosine/threonine 1 (PKMYT1), variant 2	down	2.29429	0.023035
biological_process	GO:0044260	cellular macromolecule metabolic process	TC1901182	E430039K05Rik,ZIP67,ZNF653	Zinc finger protein 653|Zinc finger protein 653 (ZNF653)	down	2.28898	0.0023212
biological_process	GO:0044260	cellular macromolecule metabolic process	TC0901344	FLJ14771,MGC99558,TOR2A,TORP1	Torsin family 2, member A|Torsin family 2, member A (TOR2A)	down	2.17098	0.02684
biological_process	GO:0044260	cellular macromolecule metabolic process	TC1700391	MRM1	Mitochondrial rRNA methyltransferase 1 homolog (S. cerevisiae) (MRM1)	down	2.14935	0.047125
biological_process	GO:0044260	cellular macromolecule metabolic process	TC0201488	MGC32646,MGC33136,PIGF	Phosphatidylinositol glycan, class F (PIGF), variant 1|Phosphatidylinositol glycan, class F (PIGF), variant 2|Phosphatidylinositol-glycan biosynthesis, class F protein (PIG-F) (GPI11 homolog)	down	2.12545	0.0167989
biological_process	GO:0044260	cellular macromolecule metabolic process	TC0400886	RFC1	Activator 1 140 kDa subunit (Replication factor C large subunit) (A1 140 kDa subunit) (RF-C 140 kDa subunit) (Activator 1 large subunit) (DNA-binding protein PO-GA)	down	2.09449	0.022255
biological_process	GO:0044260	cellular macromolecule metabolic process	TC1901703	VRK3	Serine/threonine-protein kinase VRK3 (EC 2.7.1.37) (Vaccinia-related kinase 3)|Vaccinia related kinase 3 (VRK3), variant 1|Vaccinia related kinase 3 (VRK3), variant 2	down	2.06702	0.0134648
biological_process	GO:0044260	cellular macromolecule metabolic process	TC0901296	KIAA0072,MGC23145,PSMD5,S5B	26S proteasome non-ATPase regulatory subunit 5 (26S proteasome subunit S5B) (26S protease subunit S5 basic)|Proteasome (prosome, macropain) 26S subunit, non-ATPase, 5 (PSMD5)	down	2.0612	0.02326
biological_process	GO:0044260	cellular macromolecule metabolic process	TC0300062	MGC2776,MGC4440,SEN2,SEN2L,TSEN2	TRNA splicing endonuclease 2 homolog (S. cerevisiae) (TSEN2)|TRNA-splicing endonuclease subunit Sen2 (EC 3.1.27.9) (tRNA-intron endonuclease Sen2) (HsSen2 protein)	down	2.0551	0.0081615
biological_process	GO:0044260	cellular macromolecule metabolic process	TC0300278	G15,H37,LUCA15,RBM5,RMB5	RNA binding motif protein 5 (RBM5)|RNA-binding protein 5 (RNA-binding motif protein 5) (Putative tumor suppressor LUCA15) (G15 protein)	down	2.01157	0.032562
biological_process	GO:0044260	cellular macromolecule metabolic process	TC0201543	FLJ32312,MGC126729,MGC126755	Hypothetical protein FLJ32312 (FLJ32312)	down	2	0.027896
biological_process	GO:0044260	cellular macromolecule metabolic process	TC1600020	GPI1,LOC146325,MGC12693,PIGQ,c407A10.1,hGPI1	Phosphatidylinositol N-acetylglucosaminyltransferase subunit Q (EC 2.4.1.198) (Phosphatidylinositol-glycan biosynthesis, class Q protein) (PIG-Q) (N-acetylglucosamyl transferase component GPI1)|Phosphatidylinositol glycan anchor biosynthesis, class Q (PIGQ), variant 1|Phosphatidylinositol glycan anchor biosynthesis, class Q (PIGQ), variant 2|Similar to hypothetical protein FLJ13841 (LOC146325)	down	1.98006	0.029122
biological_process	GO:0044260	cellular macromolecule metabolic process	TC0400001	ZNF595,ZNF718	CDNA FLJ90036 fis, clone HEMBA1001886|Zinc finger protein 595|Zinc finger protein 595 (ZNF595)|Zinc finger protein 718 (ZNF718)	down	1.97613	0.022058
biological_process	GO:0044260	cellular macromolecule metabolic process	TC1901595	IASPP,NKIP1,PPP1R13L,RAI,iASPPgene	Protein phosphatase 1, regulatory (inhibitor) subunit 13 like (PPP1R13L)|RelA-associated inhibitor (Inhibitor of ASPP protein) (Protein iASPP) (PPP1R13B-like protein) (NFkB-interacting protein 1)	down	1.96845	0.021723
biological_process	GO:0044260	cellular macromolecule metabolic process	TC0600616	NR2E1,TLL,TLX,XTLL	Nuclear receptor subfamily 2, group E, member 1 (NR2E1)|Orphan nuclear receptor NR2E1 (Nuclear receptor TLX) (Tailless homolog) (Tll) (hTll)	down	1.96334	0.0145191
biological_process	GO:0044260	cellular macromolecule metabolic process	TC0800001	ZNF596	Zinc finger protein 596|Zinc finger protein 596 (ZNF596)	down	1.95633	0.033302
biological_process	GO:0044260	cellular macromolecule metabolic process	TC1601269	ADAT1	Adenosine deaminase, tRNA-specific 1|Adenosine deaminase, tRNA-specific 1 (ADAT1)	down	1.94675	0.0154024
biological_process	GO:0044260	cellular macromolecule metabolic process	TC0400139	ANAPC4	Anaphase promoting complex subunit 4 (ANAPC4)|Anaphase-promoting complex subunit 4 (APC4) (Cyclosome subunit 4)	down	1.9414	0.021039
biological_process	GO:0044260	cellular macromolecule metabolic process	TC1600992	FKSG86,KCTD13,PDIP1,POLDIP1	Potassium channel tetramerisation domain containing 13 (KCTD13)|Potassium channel tetramerization domain-containing protein 13 (Polymerase delta-interacting protein 1) (TNFAIP1-like protein)	down	1.93444	0.043003
biological_process	GO:0044260	cellular macromolecule metabolic process	TC0102487	DPH5	DPH5 homolog (S. cerevisiae) (DPH5)|Probable diphthine synthase (EC 2.1.1.98) (Diphthamide biosynthesis methyltransferase)	down	1.92786	0.028037
biological_process	GO:0044260	cellular macromolecule metabolic process	TC1700472	PHA2B,PRKWNK4,WNK4	Serine/threonine-protein kinase WNK4 (EC 2.7.1.37) (Protein kinase with no lysine 4) (Protein kinase, lysine-deficient 4)|WNK lysine deficient protein kinase 4 (WNK4)	down	1.92754	0.0058603
biological_process	GO:0044260	cellular macromolecule metabolic process	TC1900327	CRTC1,FLJ14027,KIAA0616,MECT1,TORC1,WAMTP1	CREB regulated ion coactivator 1 (CRTC1), variant 1|CREB regulated ion coactivator 1 (CRTC1), variant 2|Mucoepidermoid carcinoma translocated protein 1 (Transducer of regulated cAMP response element-binding protein 1) (Transducer of CREB protein 1)	down	1.92429	0.021961
biological_process	GO:0044260	cellular macromolecule metabolic process	TC1900479	ZNF345	Zinc finger protein 345 (ZNF345)|Zinc finger protein 345 (Zinc finger protein HZF10)	down	1.92149	0.0021188
biological_process	GO:0044260	cellular macromolecule metabolic process	TC2200035	CDC45,CDC45L,CDC45L2,PORC-PI-1	CDC45 cell division cycle 45-like (S. cerevisiae) (CDC45L)|CDC45-related protein (PORC-PI-1) (Cdc45)	down	1.91222	0.030997
biological_process	GO:0044260	cellular macromolecule metabolic process	TC0401092	CCDC98,FLJ11520,FLJ12642,FLJ13614	Coiled-coil domain containing 98 (CCDC98)	down	1.90728	0.025424
biological_process	GO:0044260	cellular macromolecule metabolic process	TC1700048	---	---	down	1.90685	0.0168198
biological_process	GO:0044260	cellular macromolecule metabolic process	TC1500353	PIGB	Phosphatidylinositol glycan, class B|Phosphatidylinositol glycan, class B (PIGB)	down	1.90534	0.0189984
biological_process	GO:0044260	cellular macromolecule metabolic process	TC1100318	DDB2	DNA damage-binding protein 2 (Damage-specific DNA-binding protein 2) (DDB p48 subunit) (DDBb) (UV-damaged DNA-binding protein 2) (UV-DDB 2)|Damage-specific DNA binding protein 2, 48kDa (DDB2)	down	1.89945	0.044304
biological_process	GO:0044260	cellular macromolecule metabolic process	TC1300098	FBP21,MGC117310,WBP4	WW domain binding protein 4 (formin binding protein 21) (WBP4)|WW domain-binding protein 4 (WBP-4) (Formin-binding protein 21)	down	1.87936	0.033719
biological_process	GO:0044260	cellular macromolecule metabolic process	TC0201537	FANCL,FLJ10335,PHF9,POG	Fanconi anemia, complementation group L (FANCL)|Ubiquitin ligase protein FANCL (EC 6.3.2.-) (Fanconi anemia group L protein) (Fanconi anemia-associated polypeptide of 43 kDa) (FAAP43)	down	1.86402	0.0104156
biological_process	GO:0044260	cellular macromolecule metabolic process	TC1000536	LYT-10,LYT10,NFKB2	Nuclear factor NF-kappa-B p100 subunit (DNA-binding factor KBF2) (H2TF1) (Lymphocyte translocation chromosome 10) (Oncogene Lyt-10) (Lyt10) [Contains: Nuclear factor NF-kappa-B p52 subunit]|Nuclear factor of kappa light polypeptide gene enhancer in B-cells 2 (p49/p100) (NFKB2)	down	1.86337	0.021263
biological_process	GO:0044260	cellular macromolecule metabolic process	TC0700608	DUS4L	Dihydrouridine synthase 4-like	down	1.85557	0.029622
biological_process	GO:0044260	cellular macromolecule metabolic process	TC0300849	CACH,CLE,EIF-2B,EIF2B5,EIF2Bepsilon,LVWM	Eukaryotic translation initiation factor 2B, subunit 5 epsilon, 82kDa (EIF2B5)|Translation initiation factor eIF-2B epsilon subunit (eIF-2B GDP-GTP exchange factor)	down	1.85551	0.024562
biological_process	GO:0044260	cellular macromolecule metabolic process	TC1701398	BRCA1,BRCAI,BRCC1,IRIS,PSCP,RNF53	Breast cancer 1, early onset (BRCA1), variant BRCA1-delta11|Breast cancer 1, early onset (BRCA1), variant BRCA1-delta11b|Breast cancer 1, early onset (BRCA1), variant BRCA1-delta14-17|Breast cancer 1, early onset (BRCA1), variant BRCA1-delta14-18|Breast cancer 1, early onset (BRCA1), variant BRCA1-delta2-10|Breast cancer 1, early onset (BRCA1), variant BRCA1-delta9-10|Breast cancer 1, early onset…	down	1.85131	0.026396
biological_process	GO:0044260	cellular macromolecule metabolic process	TC1700764	DKFZp586L2022,HCNGP,HTRG,HTRP,SAP30BP	Ional regulator protein|SAP30 binding protein (SAP30BP)	down	1.84002	0.035341
biological_process	GO:0044260	cellular macromolecule metabolic process	TC1401076	CEV14,GMAP-210,TRIP11,TRIP230	Thyroid hormone receptor interactor 11 (TRIP11)|Thyroid receptor-interacting protein 11 (TRIP-11) (Golgi-associated microtubule-binding protein 210) (GMAP-210) (Trip230) (Clonal evolution related gene on chromosome 14)	down	1.81982	0.033823
biological_process	GO:0044260	cellular macromolecule metabolic process	TC0100099	PIK3CD	Phosphatidylinositol-4,5-bisphosphate 3-kinase catalytic subunit delta isoform (EC 2.7.1.153) (PI3-kinase p110 subunit delta) (PtdIns-3- kinase p110) (PI3K) (p110delta)|Phosphoinositide-3-kinase, catalytic, delta polypeptide (PIK3CD)	down	1.81699	0.022978
biological_process	GO:0044260	cellular macromolecule metabolic process	TC1601158	TK2	Thymidine kinase 2, mitochondrial (TK2)|Thymidine kinase 2, mitochondrial precursor (EC 2.7.1.21) (Mt-TK)	down	1.80564	0.0197407
biological_process	GO:0044260	cellular macromolecule metabolic process	TC0500303	PAPD4	PAP associated domain containing 4|PAP associated domain containing 4 (PAPD4)	down	1.79819	0.034962
biological_process	GO:0044260	cellular macromolecule metabolic process	TC2200260	HRIHFB2122,KIAA1662,TARA,TRIOBP,dJ37E16.4	TRIO and F-actin binding protein (TRIOBP), variant 1|TRIO and F-actin binding protein (TRIOBP), variant 2|TRIO and F-actin binding protein (TRIOBP), variant 6|TRIO and F-actin binding protein isoform 2	down	1.79293	0.027655
biological_process	GO:0044260	cellular macromolecule metabolic process	TC1700310	JCK,MGC138445,NEK12A,NEK8	NIMA (never in mitosis gene a)- related kinase 8 (NEK8)|Serine/threonine-protein kinase Nek8 (EC 2.7.1.37) (NimA-related protein kinase 8) (NIMA-related kinase 12a)	down	1.79148	0.0090188
biological_process	GO:0044260	cellular macromolecule metabolic process	TC1101295	CSTF-77,CSTF3,MGC117398,MGC43001,MGC75122	Cleavage stimulation factor, 3' pre-RNA, subunit 3, 77kDa (CSTF3), variant 1|Cleavage stimulation factor, 3' pre-RNA, subunit 3, 77kDa (CSTF3), variant 2|Cleavage stimulation factor, 3' pre-RNA, subunit 3, 77kDa (CSTF3), variant 3|Cleavage stimulation factor, 77 kDa subunit (CSTF 77 kDa subunit) (CF- 1 77 kDa subunit) (CstF-77)	down	1.78921	0.028796
biological_process	GO:0044260	cellular macromolecule metabolic process	TC0400745	---	---	down	1.78684	0.0174764
biological_process	GO:0044260	cellular macromolecule metabolic process	TC0501320	CDC23	CDC23 (cell division cycle 23, yeast, homolog) (CDC23)|Cell division cycle protein 23 homolog (Anaphase-promoting complex subunit 8) (APC8) (Cyclosome subunit 8)	down	1.78453	0.041136
biological_process	GO:0044260	cellular macromolecule metabolic process	TC1600323	ASPHD1	Aspartate beta-hydroxylase domain containing 1 (ASPHD1)	down	1.77676	0.0050226
biological_process	GO:0044260	cellular macromolecule metabolic process	TC0901297	MGC131698,MGC23929,PCL3,PHF19	PHD finger protein 19 (PHF19), variant 2|PHD finger protein 19 isoform b	down	1.76298	0.023202
biological_process	GO:0044260	cellular macromolecule metabolic process	TC1201462	NR2C1,TR2,TR2-11	Nuclear receptor subfamily 2, group C, member 1 (NR2C1), variant 1|Nuclear receptor subfamily 2, group C, member 1 (NR2C1), variant 2|Orphan nuclear receptor TR2 (Testicular receptor 2)	down	1.75987	0.027863
biological_process	GO:0044260	cellular macromolecule metabolic process	TC1400691	M6A,METTL3,MT-A70,Spo8	Methyltransferase like 3 (METTL3)|N6-adenosine-methyltransferase 70 kDa subunit (EC 2.1.1.62) (MT-A70) (Methyltransferase-like protein 3)	down	1.75796	0.046295
biological_process	GO:0044260	cellular macromolecule metabolic process	TC0300316	MAY1,MGC49908,PRKCD,nPKC-delta	Protein kinase C delta type (EC 2.7.1.-) (nPKC-delta)|Protein kinase C, delta (PRKCD), variant 1|Protein kinase C, delta (PRKCD), variant 2	down	1.7501	0.027099
biological_process	GO:0044260	cellular macromolecule metabolic process	TC1901459	ZNF607	Zinc finger protein 607	down	1.74843	0.0199828
biological_process	GO:0044260	cellular macromolecule metabolic process	TC0400693	FLJ10858,FPG2,NEIL3,hFPG2,hNEI3	Endonuclease VIII-like 3 (Nei-like 3) (DNA glycosylase FPG2)|Nei endonuclease VIII-like 3 (E. coli) (NEIL3)	down	1.74616	0.047317
biological_process	GO:0044260	cellular macromolecule metabolic process	TC0100572	C1orf83,FLJ32112,FLJ39169,RP4-758J24.3	Chromosome 1 open reading frame 83 (C1orf83)	down	1.74359	0.045357
biological_process	GO:0044260	cellular macromolecule metabolic process	TC1101508	RCOR2	REST corepressor 2|REST corepressor 2 (RCOR2)	down	1.72596	0.033483
biological_process	GO:0044260	cellular macromolecule metabolic process	TC2200055	PCQAP	PC2 (positive cofactor 2, multiprotein complex) glutamine/Q-rich-associated protein (PCQAP), variant 1|PC2 (positive cofactor 2, multiprotein complex) glutamine/Q-rich-associated protein (PCQAP), variant 2|Positive cofactor 2 glutamine/Q-rich-associated protein (PC2 glutamine/Q-rich-associated protein) (TPA-inducible gene 1 protein) (TIG-1) (Activator-recruited cofactor 105 kDa component) (ARC105…	down	1.71909	0.048678
biological_process	GO:0044260	cellular macromolecule metabolic process	TC2100113	MGC119447,SIM,SIM2	Single-minded homolog 2|Single-minded homolog 2 (Drosophila) (SIM2), variant SIM2|Single-minded homolog 2 (Drosophila) (SIM2), variant SIM2s	down	1.7171	0.044599
biological_process	GO:0044260	cellular macromolecule metabolic process	TC1900589	ZNF575	Zinc finger protein 575|Zinc finger protein 575 (ZNF575)	down	1.71686	0.0081354
biological_process	GO:0044260	cellular macromolecule metabolic process	TC2000183	DNMT3B,ICF,M.HsaIIIB	DNA (cytosine-5)-methyltransferase 3B (EC 2.1.1.37) (Dnmt3b) (DNA methyltransferase HsaIIIB) (DNA MTase HsaIIIB) (M.HsaIIIB)|DNA (cytosine-5-)-methyltransferase 3 beta (DNMT3B), variant 1|DNA (cytosine-5-)-methyltransferase 3 beta (DNMT3B), variant 2|DNA (cytosine-5-)-methyltransferase 3 beta (DNMT3B), variant 3|DNA (cytosine-5-)-methyltransferase 3 beta (DNMT3B), variant 6	down	1.71415	0.038099
biological_process	GO:0044260	cellular macromolecule metabolic process	TC1800284	C18orf22,FLJ21172,HsT169	Chromosome 18 open reading frame 22 (C18orf22)|Putative ribosome-binding factor A, mitochondrial precursor	down	1.7105	0.025201
biological_process	GO:0044260	cellular macromolecule metabolic process	TC0200258	VRK2	Serine/threonine-protein kinase VRK2 (EC 2.7.1.37) (Vaccinia-related kinase 2)|Vaccinia related kinase 2 (VRK2)	down	1.70584	0.032238
biological_process	GO:0044260	cellular macromolecule metabolic process	TC0500535	FLJ20195,FLJ21702,WDR55	WD repeat domain 55|WD repeat domain 55 (WDR55)	down	1.70388	0.046558
biological_process	GO:0044260	cellular macromolecule metabolic process	TC1500239	RAD51	DNA repair protein RAD51 homolog 1 (hRAD51) (HsRAD51)|RAD51 homolog (RecA homolog, E. coli) (S. cerevisiae) (RAD51), variant 1|RAD51 homolog (RecA homolog, E. coli) (S. cerevisiae) (RAD51), variant 2	down	1.70126	0.040922
biological_process	GO:0044260	cellular macromolecule metabolic process	TC0101115	RAG1AP1,RP11-540D14.5,SCP,slv	Recombination activating gene 1 activating protein 1 (RAG1AP1)|Stromal cell protein	down	1.69647	0.048804
biological_process	GO:0044260	cellular macromolecule metabolic process	TC1701486	HOX-2.5,HOX2,HOX2E,HOXB9	Homeobox B9 (HOXB9)|Homeobox protein Hox-B9 (Hox-2E) (Hox-2.5)	down	1.69154	0.027736
biological_process	GO:0044260	cellular macromolecule metabolic process	TC0102172	HIVEP3	Immunodeficiency virus type I enhancer binding protein 3|Immunodeficiency virus type I enhancer binding protein 3 (HIVEP3)	down	1.68492	0.0124557
biological_process	GO:0044260	cellular macromolecule metabolic process	TC0701534	PUS7	Probable pseudouridine synthase KIAA1897 (EC 5.4.99.-)	down	1.67973	0.040865
biological_process	GO:0044260	cellular macromolecule metabolic process	TC0100294	HU-1,MAPKAPK1A,RPS6KA1,RSK,RSK1,S6K-alpha1	Ribosomal protein S6 kinase alpha 1 (EC 2.7.1.37) (S6K-alpha 1) (90 kDa ribosomal protein S6 kinase 1) (p90-RSK 1) (Ribosomal S6 kinase 1) (RSK-1) (pp90RSK1)|Ribosomal protein S6 kinase, 90kDa, polypeptide 1 (RPS6KA1), variant 1|Ribosomal protein S6 kinase, 90kDa, polypeptide 1 (RPS6KA1), variant 2	down	1.67949	0.00086331
biological_process	GO:0044260	cellular macromolecule metabolic process	TC1600174	C16orf75	Chromosome 16 open reading frame 75 (C16orf75)	down	1.67925	0.045836
biological_process	GO:0044260	cellular macromolecule metabolic process	TC0101462	IKBKE	Inhibitor of nuclear factor kappa-B kinase epsilon subunit (EC 2.7.1.-) (I kappa-B kinase epsilon) (IkBKE) (IKK-epsilon) (IKK-E) (Inducible I kappa-B kinase) (IKK-i)	down	1.67827	0.044501
biological_process	GO:0044260	cellular macromolecule metabolic process	TC0501129	CAK,CCNH,p34,p37	Cyclin H (CCNH)|Cyclin-H (MO15-associated protein) (p37) (p34)	down	1.67723	0.033756
biological_process	GO:0044260	cellular macromolecule metabolic process	TC1600346	PHKG2	Phosphorylase b kinase gamma catalytic chain, testis/liver isoform (EC 2.7.1.38) (PHK-gamma-T) (Phosphorylase kinase gamma subunit 2) (PSK-C3)|Phosphorylase kinase, gamma 2 (testis) (PHKG2)	down	1.66442	0.048759
biological_process	GO:0044260	cellular macromolecule metabolic process	TC0800527	MTBP	Mdm2, transformed 3T3 cell double minute 2, p53 binding protein (mouse) binding protein, 104kDa (MTBP)|Mdm2, transformed 3T3 cell double minute 2, p53 binding protein binding protein	down	1.66138	0.040915
biological_process	GO:0044260	cellular macromolecule metabolic process	TC0300288	HEMK,HEMK1,MTQ1	HemK methyltransferase family member 1 (EC 2.1.1.-) (M.HsaHemKP)|HemK methyltransferase family member 1 (HEMK1)	down	1.65539	0.0159575
biological_process	GO:0044260	cellular macromolecule metabolic process	TC2000461	DCR3,DJ583P15.1.1,M68,RTEL1,TNFRSF6B,TR6	Regulator of telomere elongation helicase 1 (RTEL1), variant 1|Regulator of telomere elongation helicase 1 (RTEL1), variant 2|Tumor necrosis factor receptor superfamily member 6B precursor (Decoy receptor for Fas ligand) (Decoy receptor 3) (DcR3) (M68)|Tumor necrosis factor receptor superfamily, member 6b, decoy (TNFRSF6B), variant M68C|Tumor necrosis factor receptor superfamily, member 6b, decoy…	down	1.65463	0.048622
biological_process	GO:0044260	cellular macromolecule metabolic process	TC1700047	ARB2,ARR2,ARRB2,DKFZp686L0365	Arrestin, beta 2 (ARRB2), variant 1|Arrestin, beta 2 (ARRB2), variant 2|Beta-arrestin-2 (Arrestin, beta 2)	down	1.65457	0.046855
biological_process	GO:0044260	cellular macromolecule metabolic process	TC1901776	ZNF415	Zinc finger protein 415|Zinc finger protein 415 (ZNF415)	down	1.64425	0.023863
biological_process	GO:0044260	cellular macromolecule metabolic process	TC1200851	FLJ20755,KOX20,ZNF26	Zinc finger protein 26 (ZNF26)|Zinc finger protein 26 (Zinc finger protein KOX20)	down	1.6424	0.045801
biological_process	GO:0044260	cellular macromolecule metabolic process	TC0100275	HMIC,MAN1A3,MAN1C,MAN1C1,pp6318	Mannosidase, alpha, class 1C, member 1 (MAN1C1)|Mannosyl-oligosaccharide 1,2-alpha-mannosidase IC (EC 3.2.1.113) (Processing alpha-1,2-mannosidase IC) (Alpha-1,2-mannosidase IC) (Mannosidase alpha class 1C member 1) (HMIC)	down	1.63502	0.0082551
biological_process	GO:0044260	cellular macromolecule metabolic process	TC2000670	E2F-1,E2F1,RBBP3,RBP3	E2F ion factor 1 (E2F1)|Ion factor E2F1 (E2F-1) (Retinoblastoma-binding protein 3) (RBBP-3) (PRB-binding protein E2F-1) (PBR3) (Retinoblastoma-associated protein 1) (RBAP-1)	down	1.61446	0.0183779
biological_process	GO:0044260	cellular macromolecule metabolic process	TC1200546	PTPRQ	Protein tyrosine phosphatase RQ (Fragment)	down	1.61184	0.036805
biological_process	GO:0044260	cellular macromolecule metabolic process	TC0101016	TARSL1	Threonyl-tRNA synthetase-like 1|Threonyl-tRNA synthetase-like 1 (TARSL1)	down	1.60544	0.04862
biological_process	GO:0044260	cellular macromolecule metabolic process	TC1201208	CP2,LBP-1C,LSF,SEF,TFCP2,TFCP2C	Ion factor CP2|Ion factor CP2 (TFCP2)	down	1.6052	0.048357
biological_process	GO:0044260	cellular macromolecule metabolic process	TC0501065	ENC1	Ectoderm-neural cortex 1 protein (ENC-1) (p53-induced protein 10) (Nuclear matrix protein NRP/B)|Ectodermal-neural cortex (with BTB-like domain) (ENC1)	down	1.60095	0.035958
biological_process	GO:0044260	cellular macromolecule metabolic process	TC0500146	DKFZp547N213,FBX4,FBXO4,FLJ10141	F-box only protein 4|F-box protein 4 (FBXO4), variant 1	down	1.59512	0.033164
biological_process	GO:0044260	cellular macromolecule metabolic process	TC1200869	DCP1,DCP1B,hDcp1b	DCP1 decapping enzyme homolog B (S. cerevisiae) (DCP1B)|Decapping enzyme 1B (EC 3.-.-.-)	down	1.59164	0.049759
biological_process	GO:0044260	cellular macromolecule metabolic process	TC1600512	FBL8,FBXL8,FLJ11278,HSF4,MGC19959	F-box and leucine-rich repeat protein 8 (FBXL8)|F-box/LRR-repeat protein 8 (F-box and leucine-rich repeat protein 8) (F-box protein FBL8)|Heat shock factor protein 4 (HSF 4) (Heat shock ion factor 4) (HSTF 4) (hHSF4)|Heat shock ion factor 4 (HSF4)	down	1.58539	0.023739
biological_process	GO:0044260	cellular macromolecule metabolic process	TC1700098	POLR2A	DNA-directed RNA polymerase II largest subunit (EC 2.7.7.6) (RPB1)|Polymerase (RNA) II (DNA directed) polypeptide A, 220kDa (POLR2A)	down	1.58307	0.024058
biological_process	GO:0044260	cellular macromolecule metabolic process	TC1900625	RELB	Ion factor RelB (I-Rel)|V-rel reticuloendotheliosis viral oncogene homolog B, nuclear factor of kappa light polypeptide gene enhancer in B-cells 3 (avian) (RELB)	down	1.57977	0.025103
biological_process	GO:0044260	cellular macromolecule metabolic process	TC1900935	ZNF530	Zinc finger protein 530|Zinc finger protein 530 (ZNF530)	down	1.57872	0.0107577
biological_process	GO:0044260	cellular macromolecule metabolic process	TC0201650	C2orf3,DNABF,GCF,TCF9	Chromosome 2 open reading frame 3 (C2orf3)|GC-rich sequence DNA-binding factor (GCF) (ion factor 9) (TCF-9)	down	1.57644	0.030384
biological_process	GO:0044260	cellular macromolecule metabolic process	TC2000800	ZNF334	Zinc finger protein 334|Zinc finger protein 334 (ZNF334), variant 1|Zinc finger protein 334 (ZNF334), variant 2	down	1.57506	0.047575
biological_process	GO:0044260	cellular macromolecule metabolic process	TC1201391	PSRC2	---	down	1.55577	0.048979
biological_process	GO:0044260	cellular macromolecule metabolic process	TC0901180	XP1,XPA,XPAC	DNA-repair protein complementing XP-A cells (Xeroderma pigmentosum group A complementing protein)|Xeroderma pigmentosum, complementation group A (XPA)	down	1.55445	0.0089791
biological_process	GO:0044260	cellular macromolecule metabolic process	TC0600278	C6orf26,DKFZp434C1615,G7,MGC2939,MSH5,MutSH5,NG23	Chromosome 6 open reading frame 26 (C6orf26)|MutS homolog 5 (E. coli) (MSH5), variant 1|MutS homolog 5 (E. coli) (MSH5), variant 2|MutS homolog 5 (E. coli) (MSH5), variant 4|MutS protein homolog 5	down	1.54976	0.02654
biological_process	GO:0044260	cellular macromolecule metabolic process	TC0102552	PPM1J	Protein phosphatase 1J (PP2C domain containing)	down	1.53962	0.02662
biological_process	GO:0044260	cellular macromolecule metabolic process	TC0102258	ZCCHC11	Zinc finger CCHC domain-containing protein 11|Zinc finger, CCHC domain containing 11 (ZCCHC11), variant 1|Zinc finger, CCHC domain containing 11 (ZCCHC11), variant 2	down	1.53091	0.049923
biological_process	GO:0044260	cellular macromolecule metabolic process	TC0800788	ALUNC,AU,HR,HSA277165	Hairless homolog (mouse) (HR), variant 1|Hairless homolog (mouse) (HR), variant 2|Protein hairless	down	1.52808	0.017119
biological_process	GO:0044260	cellular macromolecule metabolic process	TC1400122	REC8,REC8L1,Rec8p	Meiotic recombination protein REC8-like 1 (Cohesin Rec8p)|REC8-like 1 (yeast) (REC8L1)	down	1.52381	0.025785
biological_process	GO:0044260	cellular macromolecule metabolic process	TC1800277	MGC138448,NF-ATC,NFAT2,NFATC1,NFATc	Nuclear factor of activated T-cells, cytoplasmic 1 (NFAT ion complex cytosolic component) (NF-ATc1) (NF-ATc)|Nuclear factor of activated T-cells, cytoplasmic, calcineurin-dependent 1 (NFATC1), variant 1|Nuclear factor of activated T-cells, cytoplasmic, calcineurin-dependent 1 (NFATC1), variant 2|Nuclear factor of activated T-cells, cytoplasmic, calcineurin-dependent 1 (NFATC1), variant 3|Nuclear …	down	1.5	0.0155374
biological_process	GO:0044237	cellular metabolic process	TC1400196	FLJ11128,FLJ20666,PRPF39	PRP39 pre- processing factor 39 homolog|PRP39 pre- processing factor 39 homolog (S. cerevisiae) (PRPF39)	up	2.71301	0.0129392
biological_process	GO:0044237	cellular metabolic process	TC1101713	ZF	HCF-binding ion factor Zhangfei (ZF)|Host cell factor-binding ion factor Zhangfei (HCF-binding ion factor Zhangfei)	up	2.07238	0.032317
biological_process	GO:0044237	cellular metabolic process	TC0300865	LZK,MAP3K13,MGC133196	Mitogen-activated protein kinase kinase kinase 13 (EC 2.7.1.37) (Mixed lineage kinase) (MLK) (Leucine zipper-bearing kinase)|Mitogen-activated protein kinase kinase kinase 13 (MAP3K13)	up	2.06398	0.02338
biological_process	GO:0044237	cellular metabolic process	TC0X01025	MGC132604,PHKA,PHKA1	Phosphorylase b kinase alpha regulatory chain, skeletal muscle isoform (Phosphorylase kinase alpha M subunit)|Phosphorylase kinase, alpha 1 (muscle) (PHKA1)	up	2.032	0.0092838
biological_process	GO:0044237	cellular metabolic process	TC2000511	FASTKD5,FLJ13149,KIAA0860,RNF37,UBCE7IP5,UBOX5,UIP5,dJ1187M17.5	FAST kinase domains 5 (FASTKD5)|RING finger protein 37 (Ubiquitin-conjugating enzyme 7-interacting protein 5) (U-box domain-containing protein 5)|U-box domain containing 5 (UBOX5), variant 1|U-box domain containing 5 (UBOX5), variant 2	up	1.96747	0.032783
biological_process	GO:0044237	cellular metabolic process	TC0400457	RRH	Retinal pigment epithelium-derived rhodopsin homolog (RRH)|Visual pigment-like receptor peropsin	up	1.948	0.0118216
biological_process	GO:0044237	cellular metabolic process	TC0500296	BHMT	Betaine--homocysteine S-methyltransferase (EC 2.1.1.5)|Betaine-homocysteine methyltransferase (BHMT)	up	1.9071	0.004677
biological_process	GO:0044237	cellular metabolic process	TC0500125	EA6,EAAT1,FLJ25094,GLAST,GLAST1,SLC1A3	Excitatory amino acid transporter 1 (Sodium-dependent glutamate/aspartate transporter 1) (Glial glutamate transporter) (GLAST-1)|Solute carrier family 1 (glial high affinity glutamate transporter), member 3 (SLC1A3)	up	1.87965	0.044283
biological_process	GO:0044237	cellular metabolic process	TC0600007	FOXQ1	Forkhead box Q1 (FOXQ1)|Forkhead box protein Q1 (Hepatocyte nuclear factor 3 forkhead homolog 1) (HNF-3/forkhead-like protein 1) (HFH-1)	up	1.87822	0.0166155
biological_process	GO:0044237	cellular metabolic process	TC1300206	BTF3L1	Ion factor BTF3 homolog 1 (Basic ion factor 3-like 1)	up	1.83117	0.031617
biological_process	GO:0044237	cellular metabolic process	TC1300054	IPF1	Insulin promoter factor 1 (IPF-1) (Pancreas/duodenum homeobox 1) (PDX- 1) (Islet/duodenum homeobox-1) (IDX-1) (Somatostatin-transactivating factor 1) (STF-1) (Insulin upstream factor 1) (IUF-1) (Glucose- sensitive factor) (GSF)	up	1.77647	0.03656
biological_process	GO:0044237	cellular metabolic process	TC1901144	ZNF426	Zinc finger protein 426|Zinc finger protein 426 (ZNF426)	up	1.75338	0.04782
biological_process	GO:0044237	cellular metabolic process	TC0102046	PTAFR	Platelet-activating factor receptor (PAF-R)|Platelet-activating factor receptor (PTAFR)	up	1.72325	0.026417
biological_process	GO:0044237	cellular metabolic process	TC1000979	ASAH2	N-acylsphingosine amidohydrolase 2	up	1.69275	0.0489
biological_process	GO:0044237	cellular metabolic process	TC1101451	GIF,IF,IFMH,INF,TCN3	Gastric intrinsic factor (vitamin B synthesis) (GIF)|Gastric intrinsic factor precursor (Intrinsic factor) (IF) (INF)	up	1.68906	0.0178376
biological_process	GO:0044237	cellular metabolic process	TC0600862	PLG	"Plasminogen (PLG)|Plasminogen precursor (EC 3.4.21.7) [Contains: Plasmin heavy chain A; Activation peptide; Angiostatin; Plasmin heavy chain A, short form; Plasmin light chain B]"	up	1.66685	0.025216
biological_process	GO:0044237	cellular metabolic process	TC1700717	MAP2K6,MAPKK6,MEK6,MKK6,PRKMK6,SAPKK3	Dual specificity mitogen-activated protein kinase kinase 6 (EC 2.7.1.-) (MAP kinase kinase 6) (MAPKK 6) (MAPK/ERK kinase 6) (SAPKK3)|Mitogen-activated protein kinase kinase 6 (MAP2K6)	up	1.64674	0.0083792
biological_process	GO:0044237	cellular metabolic process	TC0X01339	HSFX1	Heat shock ion factor family, X linked 1 (HSFX1)	up	1.64617	0.037961
biological_process	GO:0044237	cellular metabolic process	TC1200750	SIRT4	NAD-dependent deacetylase sirtuin-4 (EC 3.5.1.-) (SIR2-like protein 4)|Sirtuin (silent mating type information regulation 2 homolog) 4 (S. cerevisiae) (SIRT4)	up	1.64371	0.0082595
biological_process	GO:0044237	cellular metabolic process	TC1900888	ZNF524	Zinc finger protein 524|Zinc finger protein 524 (ZNF524)	up	1.63222	0.020162
biological_process	GO:0044237	cellular metabolic process	TC1800048	DKFZp434H0311,MGC35026,SPTRX,TXNDC2	Thioredoxin domain containing 2 (spermatozoa) (TXNDC2)|Thioredoxin domain-containing protein 2 (Spermatid-specific thioredoxin-1) (Sptrx-1)	up	1.62266	0.027102
biological_process	GO:0044237	cellular metabolic process	TC0601338	GCM1,GCMA,hGCMa	Chorion-specific ion factor GCMa (Glial cells missing homolog 1) (GCM motif protein 1) (hGCMa)|Glial cells missing homolog 1 (Drosophila) (GCM1)	up	1.61332	0.038161
biological_process	GO:0044237	cellular metabolic process	TC1901830	ZNF579	Zinc finger protein 579|Zinc finger protein 579 (ZNF579)	up	1.59514	0.026104
biological_process	GO:0044237	cellular metabolic process	TC1601025	ZNF629	DNA-binding protein (Fragment)	up	1.59314	0.031482
biological_process	GO:0044237	cellular metabolic process	TC1701554	---	CDNA FLJ40311 fis, clone TESTI2029785	up	1.59168	0.034
biological_process	GO:0044237	cellular metabolic process	TC0800495	ZFPM2	Zinc finger protein ZFPM2 (Zinc finger protein multitype 2) (Friend of GATA protein 2) (FOG-2) (hFOG-2)|Zinc finger protein, multitype 2 (ZFPM2)	up	1.56122	0.024162
biological_process	GO:0044237	cellular metabolic process	TC0701762	GBX1	Homeobox protein GBX-1 (Gastrulation and brain-specific homeobox protein 1) (Fragment)	up	1.54148	0.030438
biological_process	GO:0044237	cellular metabolic process	TC1400038	ECP,RNASE3,RNS3	Eosinophil cationic protein precursor (EC 3.1.27.-) (ECP) (Ribonuclease 3) (RNase 3)|Ribonuclease, RNase A family, 3 (eosinophil cationic protein) (RNASE3)	up	1.51348	0.048938
biological_process	GO:0044237	cellular metabolic process	TC2000211	MAP1ALC3,MAP1BLC3,MAP1LC3A	Microtubule-associated protein 1 light chain 3 alpha (MAP1LC3A), variant 1|Microtubule-associated protein 1 light chain 3 alpha (MAP1LC3A), variant 2|Microtubule-associated proteins 1A/1B light chain 3A precursor (MAP1A/MAP1B LC3 A) (MAP1A/1B light chain 3 A) (MAP1 light chain 3- like protein 1) (Microtubule-associated protein 1 light chain 3 alpha) (Autophagy-related protein LC3 A) (Autophagy-re…	up	1.5	0.00075758
biological_process	GO:0044237	cellular metabolic process	TC1600805	BTBD12	BTB/POZ domain-containing protein 12	up	1.5	0.047541
biological_process	GO:0044237	cellular metabolic process	TC0201402	FLJ20628	Hypothetical protein FLJ20628 (FLJ20628)	down	3.26839	0.0066027
biological_process	GO:0044237	cellular metabolic process	TC1100508	DNAJC4	DnaJ (Hsp40) homolog, subfamily C, member 4 (DNAJC4)|DnaJ homolog subfamily C member 4 (Multiple endocrine neoplasia type 1 candidate protein number 18) (DnaJ-like protein HSPF2)	down	2.57854	0.012136
biological_process	GO:0044237	cellular metabolic process	TC0300695	AGTR1	Angiotensin II receptor, type 1 (AGTR1), variant 1|Angiotensin II receptor, type 1 (AGTR1), variant 2|Angiotensin II receptor, type 1 (AGTR1), variant 3|Angiotensin II receptor, type 1 (AGTR1), variant 4|Angiotensin II receptor, type 1 (AGTR1), variant 5|Type-1 angiotensin II receptor (AT1) (AT1AR) (AT1BR)	down	2.36571	0.021062
biological_process	GO:0044237	cellular metabolic process	TC2200189	SEC14L2	SEC14-like 2 (S. cerevisiae) (SEC14L2)|SEC14-like protein 2 (Alpha-tocopherol-associated protein) (TAP) (hTAP) (Supernatant protein factor) (SPF) (Squalene transfer protein)	down	2.33657	0.0043221
biological_process	GO:0044237	cellular metabolic process	TC1600782	DKFZp547K1610,MYT1,PKMYT1	Membrane-associated tyrosine- and threonine-specific cdc2-inhibitory kinase (EC 2.7.1.37) (Myt1 kinase)|Protein kinase, membrane associated tyrosine/threonine 1 (PKMYT1), variant 1|Protein kinase, membrane associated tyrosine/threonine 1 (PKMYT1), variant 2	down	2.29429	0.023035
biological_process	GO:0044237	cellular metabolic process	TC1500486	FLJ14585,MDS018,PPCDC	Phosphopantothenoylcysteine decarboxylase (EC 4.1.1.36) (PPC-DC) (CoaC)|Phosphopantothenoylcysteine decarboxylase (PPCDC)	down	2.29313	0.002639
biological_process	GO:0044237	cellular metabolic process	TC1901182	E430039K05Rik,ZIP67,ZNF653	Zinc finger protein 653|Zinc finger protein 653 (ZNF653)	down	2.28898	0.0023212
biological_process	GO:0044237	cellular metabolic process	TC0901344	FLJ14771,MGC99558,TOR2A,TORP1	Torsin family 2, member A|Torsin family 2, member A (TOR2A)	down	2.17098	0.02684
biological_process	GO:0044237	cellular metabolic process	TC1700391	MRM1	Mitochondrial rRNA methyltransferase 1 homolog (S. cerevisiae) (MRM1)	down	2.14935	0.047125
biological_process	GO:0044237	cellular metabolic process	TC0201488	MGC32646,MGC33136,PIGF	Phosphatidylinositol glycan, class F (PIGF), variant 1|Phosphatidylinositol glycan, class F (PIGF), variant 2|Phosphatidylinositol-glycan biosynthesis, class F protein (PIG-F) (GPI11 homolog)	down	2.12545	0.0167989
biological_process	GO:0044237	cellular metabolic process	TC0400886	RFC1	Activator 1 140 kDa subunit (Replication factor C large subunit) (A1 140 kDa subunit) (RF-C 140 kDa subunit) (Activator 1 large subunit) (DNA-binding protein PO-GA)	down	2.09449	0.022255
biological_process	GO:0044237	cellular metabolic process	TC1901703	VRK3	Serine/threonine-protein kinase VRK3 (EC 2.7.1.37) (Vaccinia-related kinase 3)|Vaccinia related kinase 3 (VRK3), variant 1|Vaccinia related kinase 3 (VRK3), variant 2	down	2.06702	0.0134648
biological_process	GO:0044237	cellular metabolic process	TC0901296	KIAA0072,MGC23145,PSMD5,S5B	26S proteasome non-ATPase regulatory subunit 5 (26S proteasome subunit S5B) (26S protease subunit S5 basic)|Proteasome (prosome, macropain) 26S subunit, non-ATPase, 5 (PSMD5)	down	2.0612	0.02326
biological_process	GO:0044237	cellular metabolic process	TC0300062	MGC2776,MGC4440,SEN2,SEN2L,TSEN2	TRNA splicing endonuclease 2 homolog (S. cerevisiae) (TSEN2)|TRNA-splicing endonuclease subunit Sen2 (EC 3.1.27.9) (tRNA-intron endonuclease Sen2) (HsSen2 protein)	down	2.0551	0.0081615
biological_process	GO:0044237	cellular metabolic process	TC1700035	CTNS,CTNS-LSB,PQLC4	Cystinosin|Cystinosis, nephropathic (CTNS), variant 1|Cystinosis, nephropathic (CTNS), variant 2	down	2.01392	0.034101
biological_process	GO:0044237	cellular metabolic process	TC0300278	G15,H37,LUCA15,RBM5,RMB5	RNA binding motif protein 5 (RBM5)|RNA-binding protein 5 (RNA-binding motif protein 5) (Putative tumor suppressor LUCA15) (G15 protein)	down	2.01157	0.032562
biological_process	GO:0044237	cellular metabolic process	TC1901543	ATP1A3	Sodium/potassium-transporting ATPase alpha-3 chain (EC 3.6.3.9) (Sodium pump 3) (Na+/K+ ATPase 3) (Alpha(III))	down	2.00791	0.0143217
biological_process	GO:0044237	cellular metabolic process	TC1800293	ENOSF1	Enolase superfamily member 1 (ENOSF1)|RTS beta protein	down	2.00458	0.024725
biological_process	GO:0044237	cellular metabolic process	TC0201543	FLJ32312,MGC126729,MGC126755	Hypothetical protein FLJ32312 (FLJ32312)	down	2	0.027896
biological_process	GO:0044237	cellular metabolic process	TC1600020	GPI1,LOC146325,MGC12693,PIGQ,c407A10.1,hGPI1	Phosphatidylinositol N-acetylglucosaminyltransferase subunit Q (EC 2.4.1.198) (Phosphatidylinositol-glycan biosynthesis, class Q protein) (PIG-Q) (N-acetylglucosamyl transferase component GPI1)|Phosphatidylinositol glycan anchor biosynthesis, class Q (PIGQ), variant 1|Phosphatidylinositol glycan anchor biosynthesis, class Q (PIGQ), variant 2|Similar to hypothetical protein FLJ13841 (LOC146325)	down	1.98006	0.029122
biological_process	GO:0044237	cellular metabolic process	TC0400001	ZNF595,ZNF718	CDNA FLJ90036 fis, clone HEMBA1001886|Zinc finger protein 595|Zinc finger protein 595 (ZNF595)|Zinc finger protein 718 (ZNF718)	down	1.97613	0.022058
biological_process	GO:0044237	cellular metabolic process	TC0600694	ASM3A,ASML3a,FLJ20177,SMPDL3A,yR36GH4.1	Acid sphingomyelinase-like phosphodiesterase 3a precursor (EC 3.1.4.-) (ASM-like phosphodiesterase 3a)|Sphingomyelin phosphodiesterase, acid-like 3A (SMPDL3A)	down	1.97601	0.0190824
biological_process	GO:0044237	cellular metabolic process	TC1901595	IASPP,NKIP1,PPP1R13L,RAI,iASPPgene	Protein phosphatase 1, regulatory (inhibitor) subunit 13 like (PPP1R13L)|RelA-associated inhibitor (Inhibitor of ASPP protein) (Protein iASPP) (PPP1R13B-like protein) (NFkB-interacting protein 1)	down	1.96845	0.021723
biological_process	GO:0044237	cellular metabolic process	TC0600616	NR2E1,TLL,TLX,XTLL	Nuclear receptor subfamily 2, group E, member 1 (NR2E1)|Orphan nuclear receptor NR2E1 (Nuclear receptor TLX) (Tailless homolog) (Tll) (hTll)	down	1.96334	0.0145191
biological_process	GO:0044237	cellular metabolic process	TC0800001	ZNF596	Zinc finger protein 596|Zinc finger protein 596 (ZNF596)	down	1.95633	0.033302
biological_process	GO:0044237	cellular metabolic process	TC1601269	ADAT1	Adenosine deaminase, tRNA-specific 1|Adenosine deaminase, tRNA-specific 1 (ADAT1)	down	1.94675	0.0154024
biological_process	GO:0044237	cellular metabolic process	TC0400139	ANAPC4	Anaphase promoting complex subunit 4 (ANAPC4)|Anaphase-promoting complex subunit 4 (APC4) (Cyclosome subunit 4)	down	1.9414	0.021039
biological_process	GO:0044237	cellular metabolic process	TC1600992	FKSG86,KCTD13,PDIP1,POLDIP1	Potassium channel tetramerisation domain containing 13 (KCTD13)|Potassium channel tetramerization domain-containing protein 13 (Polymerase delta-interacting protein 1) (TNFAIP1-like protein)	down	1.93444	0.043003
biological_process	GO:0044237	cellular metabolic process	TC0102487	DPH5	DPH5 homolog (S. cerevisiae) (DPH5)|Probable diphthine synthase (EC 2.1.1.98) (Diphthamide biosynthesis methyltransferase)	down	1.92786	0.028037
biological_process	GO:0044237	cellular metabolic process	TC1700472	PHA2B,PRKWNK4,WNK4	Serine/threonine-protein kinase WNK4 (EC 2.7.1.37) (Protein kinase with no lysine 4) (Protein kinase, lysine-deficient 4)|WNK lysine deficient protein kinase 4 (WNK4)	down	1.92754	0.0058603
biological_process	GO:0044237	cellular metabolic process	TC1900327	CRTC1,FLJ14027,KIAA0616,MECT1,TORC1,WAMTP1	CREB regulated ion coactivator 1 (CRTC1), variant 1|CREB regulated ion coactivator 1 (CRTC1), variant 2|Mucoepidermoid carcinoma translocated protein 1 (Transducer of regulated cAMP response element-binding protein 1) (Transducer of CREB protein 1)	down	1.92429	0.021961
biological_process	GO:0044237	cellular metabolic process	TC1900479	ZNF345	Zinc finger protein 345 (ZNF345)|Zinc finger protein 345 (Zinc finger protein HZF10)	down	1.92149	0.0021188
biological_process	GO:0044237	cellular metabolic process	TC2200035	CDC45,CDC45L,CDC45L2,PORC-PI-1	CDC45 cell division cycle 45-like (S. cerevisiae) (CDC45L)|CDC45-related protein (PORC-PI-1) (Cdc45)	down	1.91222	0.030997
biological_process	GO:0044237	cellular metabolic process	TC0401092	CCDC98,FLJ11520,FLJ12642,FLJ13614	Coiled-coil domain containing 98 (CCDC98)	down	1.90728	0.025424
biological_process	GO:0044237	cellular metabolic process	TC1700048	---	---	down	1.90685	0.0168198
biological_process	GO:0044237	cellular metabolic process	TC1500353	PIGB	Phosphatidylinositol glycan, class B|Phosphatidylinositol glycan, class B (PIGB)	down	1.90534	0.0189984
biological_process	GO:0044237	cellular metabolic process	TC1100318	DDB2	DNA damage-binding protein 2 (Damage-specific DNA-binding protein 2) (DDB p48 subunit) (DDBb) (UV-damaged DNA-binding protein 2) (UV-DDB 2)|Damage-specific DNA binding protein 2, 48kDa (DDB2)	down	1.89945	0.044304
biological_process	GO:0044237	cellular metabolic process	TC1600999	FLJ22603,GDPD3,MGC4171	Glycerophosphodiester phosphodiesterase domain containing 3 (GDPD3), variant 1|Glycerophosphodiester phosphodiesterase domain containing 3 (GDPD3), variant 2|Glycerophosphodiester phosphodiesterase domain containing 3 isoform 2	down	1.89487	0.021462
biological_process	GO:0044237	cellular metabolic process	TC1300098	FBP21,MGC117310,WBP4	WW domain binding protein 4 (formin binding protein 21) (WBP4)|WW domain-binding protein 4 (WBP-4) (Formin-binding protein 21)	down	1.87936	0.033719
biological_process	GO:0044237	cellular metabolic process	TC0201537	FANCL,FLJ10335,PHF9,POG	Fanconi anemia, complementation group L (FANCL)|Ubiquitin ligase protein FANCL (EC 6.3.2.-) (Fanconi anemia group L protein) (Fanconi anemia-associated polypeptide of 43 kDa) (FAAP43)	down	1.86402	0.0104156
biological_process	GO:0044237	cellular metabolic process	TC1000536	LYT-10,LYT10,NFKB2	Nuclear factor NF-kappa-B p100 subunit (DNA-binding factor KBF2) (H2TF1) (Lymphocyte translocation chromosome 10) (Oncogene Lyt-10) (Lyt10) [Contains: Nuclear factor NF-kappa-B p52 subunit]|Nuclear factor of kappa light polypeptide gene enhancer in B-cells 2 (p49/p100) (NFKB2)	down	1.86337	0.021263
biological_process	GO:0044237	cellular metabolic process	TC1500274	ADAL	---	down	1.86082	0.043076
biological_process	GO:0044237	cellular metabolic process	TC0700608	DUS4L	Dihydrouridine synthase 4-like	down	1.85557	0.029622
biological_process	GO:0044237	cellular metabolic process	TC0300849	CACH,CLE,EIF-2B,EIF2B5,EIF2Bepsilon,LVWM	Eukaryotic translation initiation factor 2B, subunit 5 epsilon, 82kDa (EIF2B5)|Translation initiation factor eIF-2B epsilon subunit (eIF-2B GDP-GTP exchange factor)	down	1.85551	0.024562
biological_process	GO:0044237	cellular metabolic process	TC1701398	BRCA1,BRCAI,BRCC1,IRIS,PSCP,RNF53	Breast cancer 1, early onset (BRCA1), variant BRCA1-delta11|Breast cancer 1, early onset (BRCA1), variant BRCA1-delta11b|Breast cancer 1, early onset (BRCA1), variant BRCA1-delta14-17|Breast cancer 1, early onset (BRCA1), variant BRCA1-delta14-18|Breast cancer 1, early onset (BRCA1), variant BRCA1-delta2-10|Breast cancer 1, early onset (BRCA1), variant BRCA1-delta9-10|Breast cancer 1, early onset…	down	1.85131	0.026396
biological_process	GO:0044237	cellular metabolic process	TC1700764	DKFZp586L2022,HCNGP,HTRG,HTRP,SAP30BP	Ional regulator protein|SAP30 binding protein (SAP30BP)	down	1.84002	0.035341
biological_process	GO:0044237	cellular metabolic process	TC1401076	CEV14,GMAP-210,TRIP11,TRIP230	Thyroid hormone receptor interactor 11 (TRIP11)|Thyroid receptor-interacting protein 11 (TRIP-11) (Golgi-associated microtubule-binding protein 210) (GMAP-210) (Trip230) (Clonal evolution related gene on chromosome 14)	down	1.81982	0.033823
biological_process	GO:0044237	cellular metabolic process	TC0100099	PIK3CD	Phosphatidylinositol-4,5-bisphosphate 3-kinase catalytic subunit delta isoform (EC 2.7.1.153) (PI3-kinase p110 subunit delta) (PtdIns-3- kinase p110) (PI3K) (p110delta)|Phosphoinositide-3-kinase, catalytic, delta polypeptide (PIK3CD)	down	1.81699	0.022978
biological_process	GO:0044237	cellular metabolic process	TC1601158	TK2	Thymidine kinase 2, mitochondrial (TK2)|Thymidine kinase 2, mitochondrial precursor (EC 2.7.1.21) (Mt-TK)	down	1.80564	0.0197407
biological_process	GO:0044237	cellular metabolic process	TC0500303	PAPD4	PAP associated domain containing 4|PAP associated domain containing 4 (PAPD4)	down	1.79819	0.034962
biological_process	GO:0044237	cellular metabolic process	TC0201359	AC3,ADCY3,KIAA0511	Adenylate cyclase 3 (ADCY3)|Adenylate cyclase type III (EC 4.6.1.1) (Adenylate cyclase, olfactive type) (ATP pyrophosphate-lyase 3) (Adenylyl cyclase 3) (AC-III) (AC3)	down	1.79361	0.045817
biological_process	GO:0044237	cellular metabolic process	TC2200260	HRIHFB2122,KIAA1662,TARA,TRIOBP,dJ37E16.4	TRIO and F-actin binding protein (TRIOBP), variant 1|TRIO and F-actin binding protein (TRIOBP), variant 2|TRIO and F-actin binding protein (TRIOBP), variant 6|TRIO and F-actin binding protein isoform 2	down	1.79293	0.027655
biological_process	GO:0044237	cellular metabolic process	TC1700310	JCK,MGC138445,NEK12A,NEK8	NIMA (never in mitosis gene a)- related kinase 8 (NEK8)|Serine/threonine-protein kinase Nek8 (EC 2.7.1.37) (NimA-related protein kinase 8) (NIMA-related kinase 12a)	down	1.79148	0.0090188
biological_process	GO:0044237	cellular metabolic process	TC1101295	CSTF-77,CSTF3,MGC117398,MGC43001,MGC75122	Cleavage stimulation factor, 3' pre-RNA, subunit 3, 77kDa (CSTF3), variant 1|Cleavage stimulation factor, 3' pre-RNA, subunit 3, 77kDa (CSTF3), variant 2|Cleavage stimulation factor, 3' pre-RNA, subunit 3, 77kDa (CSTF3), variant 3|Cleavage stimulation factor, 77 kDa subunit (CSTF 77 kDa subunit) (CF- 1 77 kDa subunit) (CstF-77)	down	1.78921	0.028796
biological_process	GO:0044237	cellular metabolic process	TC0400745	---	---	down	1.78684	0.0174764
biological_process	GO:0044237	cellular metabolic process	TC0501320	CDC23	CDC23 (cell division cycle 23, yeast, homolog) (CDC23)|Cell division cycle protein 23 homolog (Anaphase-promoting complex subunit 8) (APC8) (Cyclosome subunit 8)	down	1.78453	0.041136
biological_process	GO:0044237	cellular metabolic process	TC1600323	ASPHD1	Aspartate beta-hydroxylase domain containing 1 (ASPHD1)	down	1.77676	0.0050226
biological_process	GO:0044237	cellular metabolic process	TC0901297	MGC131698,MGC23929,PCL3,PHF19	PHD finger protein 19 (PHF19), variant 2|PHD finger protein 19 isoform b	down	1.76298	0.023202
biological_process	GO:0044237	cellular metabolic process	TC0301620	FLJ33582,FLJ45739,MGC40579	Hypothetical protein MGC40579 (MGC40579)	down	1.75995	0.012843
biological_process	GO:0044237	cellular metabolic process	TC1201462	NR2C1,TR2,TR2-11	Nuclear receptor subfamily 2, group C, member 1 (NR2C1), variant 1|Nuclear receptor subfamily 2, group C, member 1 (NR2C1), variant 2|Orphan nuclear receptor TR2 (Testicular receptor 2)	down	1.75987	0.027863
biological_process	GO:0044237	cellular metabolic process	TC1400691	M6A,METTL3,MT-A70,Spo8	Methyltransferase like 3 (METTL3)|N6-adenosine-methyltransferase 70 kDa subunit (EC 2.1.1.62) (MT-A70) (Methyltransferase-like protein 3)	down	1.75796	0.046295
biological_process	GO:0044237	cellular metabolic process	TC1701090	CSHMT,MGC15229,MGC24556,SHMT,SHMT1	Serine hydroxymethyltransferase 1 (soluble) (SHMT1), variant 1|Serine hydroxymethyltransferase 1 (soluble) (SHMT1), variant 2|Serine hydroxymethyltransferase, cytosolic (EC 2.1.2.1) (Serine methylase) (Glycine hydroxymethyltransferase) (SHMT)	down	1.75685	0.028817
biological_process	GO:0044237	cellular metabolic process	TC0300316	MAY1,MGC49908,PRKCD,nPKC-delta	Protein kinase C delta type (EC 2.7.1.-) (nPKC-delta)|Protein kinase C, delta (PRKCD), variant 1|Protein kinase C, delta (PRKCD), variant 2	down	1.7501	0.027099
biological_process	GO:0044237	cellular metabolic process	TC1901459	ZNF607	Zinc finger protein 607	down	1.74843	0.0199828
biological_process	GO:0044237	cellular metabolic process	TC0400693	FLJ10858,FPG2,NEIL3,hFPG2,hNEI3	Endonuclease VIII-like 3 (Nei-like 3) (DNA glycosylase FPG2)|Nei endonuclease VIII-like 3 (E. coli) (NEIL3)	down	1.74616	0.047317
biological_process	GO:0044237	cellular metabolic process	TC0100572	C1orf83,FLJ32112,FLJ39169,RP4-758J24.3	Chromosome 1 open reading frame 83 (C1orf83)	down	1.74359	0.045357
biological_process	GO:0044237	cellular metabolic process	TC1101508	RCOR2	REST corepressor 2|REST corepressor 2 (RCOR2)	down	1.72596	0.033483
biological_process	GO:0044237	cellular metabolic process	TC0501563	GFPT2	Glucosamine--fructose-6-phosphate aminotransferase [isomerizing] 2 (EC 2.6.1.16) (Hexosephosphate aminotransferase 2) (D-fructose-6- phosphate amidotransferase 2) (GFAT 2) (GFAT2)|Glutamine-fructose-6-phosphate transaminase 2 (GFPT2)	down	1.72147	0.021676
biological_process	GO:0044237	cellular metabolic process	TC2200055	PCQAP	PC2 (positive cofactor 2, multiprotein complex) glutamine/Q-rich-associated protein (PCQAP), variant 1|PC2 (positive cofactor 2, multiprotein complex) glutamine/Q-rich-associated protein (PCQAP), variant 2|Positive cofactor 2 glutamine/Q-rich-associated protein (PC2 glutamine/Q-rich-associated protein) (TPA-inducible gene 1 protein) (TIG-1) (Activator-recruited cofactor 105 kDa component) (ARC105…	down	1.71909	0.048678
biological_process	GO:0044237	cellular metabolic process	TC2100113	MGC119447,SIM,SIM2	Single-minded homolog 2|Single-minded homolog 2 (Drosophila) (SIM2), variant SIM2|Single-minded homolog 2 (Drosophila) (SIM2), variant SIM2s	down	1.7171	0.044599
biological_process	GO:0044237	cellular metabolic process	TC1900589	ZNF575	Zinc finger protein 575|Zinc finger protein 575 (ZNF575)	down	1.71686	0.0081354
biological_process	GO:0044237	cellular metabolic process	TC2000183	DNMT3B,ICF,M.HsaIIIB	DNA (cytosine-5)-methyltransferase 3B (EC 2.1.1.37) (Dnmt3b) (DNA methyltransferase HsaIIIB) (DNA MTase HsaIIIB) (M.HsaIIIB)|DNA (cytosine-5-)-methyltransferase 3 beta (DNMT3B), variant 1|DNA (cytosine-5-)-methyltransferase 3 beta (DNMT3B), variant 2|DNA (cytosine-5-)-methyltransferase 3 beta (DNMT3B), variant 3|DNA (cytosine-5-)-methyltransferase 3 beta (DNMT3B), variant 6	down	1.71415	0.038099
biological_process	GO:0044237	cellular metabolic process	TC1800284	C18orf22,FLJ21172,HsT169	Chromosome 18 open reading frame 22 (C18orf22)|Putative ribosome-binding factor A, mitochondrial precursor	down	1.7105	0.025201
biological_process	GO:0044237	cellular metabolic process	TC0200258	VRK2	Serine/threonine-protein kinase VRK2 (EC 2.7.1.37) (Vaccinia-related kinase 2)|Vaccinia related kinase 2 (VRK2)	down	1.70584	0.032238
biological_process	GO:0044237	cellular metabolic process	TC0500535	FLJ20195,FLJ21702,WDR55	WD repeat domain 55|WD repeat domain 55 (WDR55)	down	1.70388	0.046558
biological_process	GO:0044237	cellular metabolic process	TC1500239	RAD51	DNA repair protein RAD51 homolog 1 (hRAD51) (HsRAD51)|RAD51 homolog (RecA homolog, E. coli) (S. cerevisiae) (RAD51), variant 1|RAD51 homolog (RecA homolog, E. coli) (S. cerevisiae) (RAD51), variant 2	down	1.70126	0.040922
biological_process	GO:0044237	cellular metabolic process	TC0101115	RAG1AP1,RP11-540D14.5,SCP,slv	Recombination activating gene 1 activating protein 1 (RAG1AP1)|Stromal cell protein	down	1.69647	0.048804
biological_process	GO:0044237	cellular metabolic process	TC0100371	ADC,KIAA1945,ODC-p,ODC1L	Arginine decarboxylase (ADC)|Arginine decarboxylase (EC 4.1.1.19) (ARGDC) (ADC) (Ornithine decarboxylase-like protein) (ODC-paralogue) (ODC-p)	down	1.69412	0.02672
biological_process	GO:0044237	cellular metabolic process	TC1701486	HOX-2.5,HOX2,HOX2E,HOXB9	Homeobox B9 (HOXB9)|Homeobox protein Hox-B9 (Hox-2E) (Hox-2.5)	down	1.69154	0.027736
biological_process	GO:0044237	cellular metabolic process	TC0102172	HIVEP3	Immunodeficiency virus type I enhancer binding protein 3|Immunodeficiency virus type I enhancer binding protein 3 (HIVEP3)	down	1.68492	0.0124557
biological_process	GO:0044237	cellular metabolic process	TC0701534	PUS7	Probable pseudouridine synthase KIAA1897 (EC 5.4.99.-)	down	1.67973	0.040865
biological_process	GO:0044237	cellular metabolic process	TC0100294	HU-1,MAPKAPK1A,RPS6KA1,RSK,RSK1,S6K-alpha1	Ribosomal protein S6 kinase alpha 1 (EC 2.7.1.37) (S6K-alpha 1) (90 kDa ribosomal protein S6 kinase 1) (p90-RSK 1) (Ribosomal S6 kinase 1) (RSK-1) (pp90RSK1)|Ribosomal protein S6 kinase, 90kDa, polypeptide 1 (RPS6KA1), variant 1|Ribosomal protein S6 kinase, 90kDa, polypeptide 1 (RPS6KA1), variant 2	down	1.67949	0.00086331
biological_process	GO:0044237	cellular metabolic process	TC1600174	C16orf75	Chromosome 16 open reading frame 75 (C16orf75)	down	1.67925	0.045836
biological_process	GO:0044237	cellular metabolic process	TC0101462	IKBKE	Inhibitor of nuclear factor kappa-B kinase epsilon subunit (EC 2.7.1.-) (I kappa-B kinase epsilon) (IkBKE) (IKK-epsilon) (IKK-E) (Inducible I kappa-B kinase) (IKK-i)	down	1.67827	0.044501
biological_process	GO:0044237	cellular metabolic process	TC0501129	CAK,CCNH,p34,p37	Cyclin H (CCNH)|Cyclin-H (MO15-associated protein) (p37) (p34)	down	1.67723	0.033756
biological_process	GO:0044237	cellular metabolic process	TC1600346	PHKG2	Phosphorylase b kinase gamma catalytic chain, testis/liver isoform (EC 2.7.1.38) (PHK-gamma-T) (Phosphorylase kinase gamma subunit 2) (PSK-C3)|Phosphorylase kinase, gamma 2 (testis) (PHKG2)	down	1.66442	0.048759
biological_process	GO:0044237	cellular metabolic process	TC0800527	MTBP	Mdm2, transformed 3T3 cell double minute 2, p53 binding protein (mouse) binding protein, 104kDa (MTBP)|Mdm2, transformed 3T3 cell double minute 2, p53 binding protein binding protein	down	1.66138	0.040915
biological_process	GO:0044237	cellular metabolic process	TC1200763	P2RX4,P2X4,P2X4R	P2X purinoceptor 4 (ATP receptor) (P2X4) (Purinergic receptor)|Purinergic receptor P2X, ligand-gated ion channel, 4 (P2RX4)	down	1.66022	0.031183
biological_process	GO:0044237	cellular metabolic process	TC0300288	HEMK,HEMK1,MTQ1	HemK methyltransferase family member 1 (EC 2.1.1.-) (M.HsaHemKP)|HemK methyltransferase family member 1 (HEMK1)	down	1.65539	0.0159575
biological_process	GO:0044237	cellular metabolic process	TC2000461	DCR3,DJ583P15.1.1,M68,RTEL1,TNFRSF6B,TR6	Regulator of telomere elongation helicase 1 (RTEL1), variant 1|Regulator of telomere elongation helicase 1 (RTEL1), variant 2|Tumor necrosis factor receptor superfamily member 6B precursor (Decoy receptor for Fas ligand) (Decoy receptor 3) (DcR3) (M68)|Tumor necrosis factor receptor superfamily, member 6b, decoy (TNFRSF6B), variant M68C|Tumor necrosis factor receptor superfamily, member 6b, decoy…	down	1.65463	0.048622
biological_process	GO:0044237	cellular metabolic process	TC1700047	ARB2,ARR2,ARRB2,DKFZp686L0365	Arrestin, beta 2 (ARRB2), variant 1|Arrestin, beta 2 (ARRB2), variant 2|Beta-arrestin-2 (Arrestin, beta 2)	down	1.65457	0.046855
biological_process	GO:0044237	cellular metabolic process	TC0100802	CYB561D1,FLJ39035,FLJ44753,RP5-831G13.3	Cytochrome b-561 domain containing 1 (CYB561D1)|Cytochrome b561 domain-containing protein 1	down	1.64539	0.038819
biological_process	GO:0044237	cellular metabolic process	TC1901776	ZNF415	Zinc finger protein 415|Zinc finger protein 415 (ZNF415)	down	1.64425	0.023863
biological_process	GO:0044237	cellular metabolic process	TC0201649	TMEM166	Transmembrane protein 166 (TMEM166)	down	1.64275	0.030722
biological_process	GO:0044237	cellular metabolic process	TC1200851	FLJ20755,KOX20,ZNF26	Zinc finger protein 26 (ZNF26)|Zinc finger protein 26 (Zinc finger protein KOX20)	down	1.6424	0.045801
biological_process	GO:0044237	cellular metabolic process	TC0400815	ACOX3	Acyl-Coenzyme A oxidase 3, pristanoyl (ACOX3)|Acyl-coenzyme A oxidase 3, peroxisomal (EC 1.3.3.6) (Pristanoyl-CoA oxidase) (Branched-chain acyl-CoA oxidase) (BRCACox)	down	1.63568	0.047341
biological_process	GO:0044237	cellular metabolic process	TC0100275	HMIC,MAN1A3,MAN1C,MAN1C1,pp6318	Mannosidase, alpha, class 1C, member 1 (MAN1C1)|Mannosyl-oligosaccharide 1,2-alpha-mannosidase IC (EC 3.2.1.113) (Processing alpha-1,2-mannosidase IC) (Alpha-1,2-mannosidase IC) (Mannosidase alpha class 1C member 1) (HMIC)	down	1.63502	0.0082551
biological_process	GO:0044237	cellular metabolic process	TC1900340	---	---	down	1.62246	0.014683
biological_process	GO:0044237	cellular metabolic process	TC2000670	E2F-1,E2F1,RBBP3,RBP3	E2F ion factor 1 (E2F1)|Ion factor E2F1 (E2F-1) (Retinoblastoma-binding protein 3) (RBBP-3) (PRB-binding protein E2F-1) (PBR3) (Retinoblastoma-associated protein 1) (RBAP-1)	down	1.61446	0.0183779
biological_process	GO:0044237	cellular metabolic process	TC2000539	FLJ11085,KIAA1434,MGC26147,RP5-1022P6.2	Hypothetical protein KIAA1434 (KIAA1434)	down	1.6144	0.045521
biological_process	GO:0044237	cellular metabolic process	TC1200546	PTPRQ	Protein tyrosine phosphatase RQ (Fragment)	down	1.61184	0.036805
biological_process	GO:0044237	cellular metabolic process	TC0101016	TARSL1	Threonyl-tRNA synthetase-like 1|Threonyl-tRNA synthetase-like 1 (TARSL1)	down	1.60544	0.04862
biological_process	GO:0044237	cellular metabolic process	TC1201208	CP2,LBP-1C,LSF,SEF,TFCP2,TFCP2C	Ion factor CP2|Ion factor CP2 (TFCP2)	down	1.6052	0.048357
biological_process	GO:0044237	cellular metabolic process	TC1600722	FLJ21988,HPRN,LET1L,NARFL,PRN	Nuclear prelamin A recognition factor-like|Nuclear prelamin A recognition factor-like (NARFL)	down	1.60321	0.025184
biological_process	GO:0044237	cellular metabolic process	TC0501065	ENC1	Ectoderm-neural cortex 1 protein (ENC-1) (p53-induced protein 10) (Nuclear matrix protein NRP/B)|Ectodermal-neural cortex (with BTB-like domain) (ENC1)	down	1.60095	0.035958
biological_process	GO:0044237	cellular metabolic process	TC1900302	SLC27A1	Long-chain fatty acid transport protein 1 (EC 6.2.1.-) (Fatty acid transport protein 1) (FATP-1) (Solute carrier family 27 member 1)	down	1.6	0.034562
biological_process	GO:0044237	cellular metabolic process	TC0500146	DKFZp547N213,FBX4,FBXO4,FLJ10141	F-box only protein 4|F-box protein 4 (FBXO4), variant 1	down	1.59512	0.033164
biological_process	GO:0044237	cellular metabolic process	TC1200869	DCP1,DCP1B,hDcp1b	DCP1 decapping enzyme homolog B (S. cerevisiae) (DCP1B)|Decapping enzyme 1B (EC 3.-.-.-)	down	1.59164	0.049759
biological_process	GO:0044237	cellular metabolic process	TC1600512	FBL8,FBXL8,FLJ11278,HSF4,MGC19959	F-box and leucine-rich repeat protein 8 (FBXL8)|F-box/LRR-repeat protein 8 (F-box and leucine-rich repeat protein 8) (F-box protein FBL8)|Heat shock factor protein 4 (HSF 4) (Heat shock ion factor 4) (HSTF 4) (hHSF4)|Heat shock ion factor 4 (HSF4)	down	1.58539	0.023739
biological_process	GO:0044237	cellular metabolic process	TC1700098	POLR2A	DNA-directed RNA polymerase II largest subunit (EC 2.7.7.6) (RPB1)|Polymerase (RNA) II (DNA directed) polypeptide A, 220kDa (POLR2A)	down	1.58307	0.024058
biological_process	GO:0044237	cellular metabolic process	TC1900625	RELB	Ion factor RelB (I-Rel)|V-rel reticuloendotheliosis viral oncogene homolog B, nuclear factor of kappa light polypeptide gene enhancer in B-cells 3 (avian) (RELB)	down	1.57977	0.025103
biological_process	GO:0044237	cellular metabolic process	TC1900935	ZNF530	Zinc finger protein 530|Zinc finger protein 530 (ZNF530)	down	1.57872	0.0107577
biological_process	GO:0044237	cellular metabolic process	TC0201650	C2orf3,DNABF,GCF,TCF9	Chromosome 2 open reading frame 3 (C2orf3)|GC-rich sequence DNA-binding factor (GCF) (ion factor 9) (TCF-9)	down	1.57644	0.030384
biological_process	GO:0044237	cellular metabolic process	TC2000800	ZNF334	Zinc finger protein 334|Zinc finger protein 334 (ZNF334), variant 1|Zinc finger protein 334 (ZNF334), variant 2	down	1.57506	0.047575
biological_process	GO:0044237	cellular metabolic process	TC2200343	ADPN,C22orf20,PNPLA3,iPLA(2)epsilon	"Adiponutrin (iPLA2-epsilon) [Includes: Triacylglycerol lipase (EC 3.1.1.3); Acylglycerol O-acyltransferase (EC 2.3.1.-)]|Patatin-like phospholipase domain containing 3 (PNPLA3)"	down	1.57339	0.031941
biological_process	GO:0044237	cellular metabolic process	TC1201391	PSRC2	---	down	1.55577	0.048979
biological_process	GO:0044237	cellular metabolic process	TC0901180	XP1,XPA,XPAC	DNA-repair protein complementing XP-A cells (Xeroderma pigmentosum group A complementing protein)|Xeroderma pigmentosum, complementation group A (XPA)	down	1.55445	0.0089791
biological_process	GO:0044237	cellular metabolic process	TC0600278	C6orf26,DKFZp434C1615,G7,MGC2939,MSH5,MutSH5,NG23	Chromosome 6 open reading frame 26 (C6orf26)|MutS homolog 5 (E. coli) (MSH5), variant 1|MutS homolog 5 (E. coli) (MSH5), variant 2|MutS homolog 5 (E. coli) (MSH5), variant 4|MutS protein homolog 5	down	1.54976	0.02654
biological_process	GO:0044237	cellular metabolic process	TC2200742	SULT4A1	Sulfotransferase 4A1 (EC 2.8.2.-) (Brain sulfotransferase-like protein) (hBR-STL) (hBR-STL-1) (Nervous system sulfotransferase) (NST)|Sulfotransferase family 4A, member 1 (SULT4A1)	down	1.54882	0.00047682
biological_process	GO:0044237	cellular metabolic process	TC0900594	COQ4	Coenzyme Q4 homolog (S. cerevisiae) (COQ4)|Ubiquinone biosynthesis protein COQ4 homolog (Coenzyme Q biosynthesis protein 4 homolog)	down	1.54379	0.029165
biological_process	GO:0044237	cellular metabolic process	TC0102552	PPM1J	Protein phosphatase 1J (PP2C domain containing)	down	1.53962	0.02662
biological_process	GO:0044237	cellular metabolic process	TC0102258	ZCCHC11	Zinc finger CCHC domain-containing protein 11|Zinc finger, CCHC domain containing 11 (ZCCHC11), variant 1|Zinc finger, CCHC domain containing 11 (ZCCHC11), variant 2	down	1.53091	0.049923
biological_process	GO:0044237	cellular metabolic process	TC0800788	ALUNC,AU,HR,HSA277165	Hairless homolog (mouse) (HR), variant 1|Hairless homolog (mouse) (HR), variant 2|Protein hairless	down	1.52808	0.017119
biological_process	GO:0044237	cellular metabolic process	TC1400122	REC8,REC8L1,Rec8p	Meiotic recombination protein REC8-like 1 (Cohesin Rec8p)|REC8-like 1 (yeast) (REC8L1)	down	1.52381	0.025785
biological_process	GO:0044237	cellular metabolic process	TC0901266	ALAD,ALADH,MGC5057,PBGS	Aminolevulinate, delta-, dehydratase (ALAD), variant 1|Aminolevulinate, delta-, dehydratase (ALAD), variant 2|Delta-aminolevulinic acid dehydratase (EC 4.2.1.24) (Porphobilinogen synthase) (ALADH)	down	1.51887	0.0063033
biological_process	GO:0044237	cellular metabolic process	TC0300163	FLJ10343,FLJ12539,FLJ22075,XYLB	Xylulokinase homolog|Xylulokinase homolog (H. influenzae) (XYLB)	down	1.50122	0.033523
biological_process	GO:0044237	cellular metabolic process	TC1800277	MGC138448,NF-ATC,NFAT2,NFATC1,NFATc	Nuclear factor of activated T-cells, cytoplasmic 1 (NFAT ion complex cytosolic component) (NF-ATc1) (NF-ATc)|Nuclear factor of activated T-cells, cytoplasmic, calcineurin-dependent 1 (NFATC1), variant 1|Nuclear factor of activated T-cells, cytoplasmic, calcineurin-dependent 1 (NFATC1), variant 2|Nuclear factor of activated T-cells, cytoplasmic, calcineurin-dependent 1 (NFATC1), variant 3|Nuclear …	down	1.5	0.0155374
biological_process	GO:0034641	cellular nitrogen compound metabolic process	TC1400196	FLJ11128,FLJ20666,PRPF39	PRP39 pre- processing factor 39 homolog|PRP39 pre- processing factor 39 homolog (S. cerevisiae) (PRPF39)	up	2.71301	0.0129392
biological_process	GO:0034641	cellular nitrogen compound metabolic process	TC1101713	ZF	HCF-binding ion factor Zhangfei (ZF)|Host cell factor-binding ion factor Zhangfei (HCF-binding ion factor Zhangfei)	up	2.07238	0.032317
biological_process	GO:0034641	cellular nitrogen compound metabolic process	TC0500296	BHMT	Betaine--homocysteine S-methyltransferase (EC 2.1.1.5)|Betaine-homocysteine methyltransferase (BHMT)	up	1.9071	0.004677
biological_process	GO:0034641	cellular nitrogen compound metabolic process	TC0500125	EA6,EAAT1,FLJ25094,GLAST,GLAST1,SLC1A3	Excitatory amino acid transporter 1 (Sodium-dependent glutamate/aspartate transporter 1) (Glial glutamate transporter) (GLAST-1)|Solute carrier family 1 (glial high affinity glutamate transporter), member 3 (SLC1A3)	up	1.87965	0.044283
biological_process	GO:0034641	cellular nitrogen compound metabolic process	TC0600007	FOXQ1	Forkhead box Q1 (FOXQ1)|Forkhead box protein Q1 (Hepatocyte nuclear factor 3 forkhead homolog 1) (HNF-3/forkhead-like protein 1) (HFH-1)	up	1.87822	0.0166155
biological_process	GO:0034641	cellular nitrogen compound metabolic process	TC1300206	BTF3L1	Ion factor BTF3 homolog 1 (Basic ion factor 3-like 1)	up	1.83117	0.031617
biological_process	GO:0034641	cellular nitrogen compound metabolic process	TC1300054	IPF1	Insulin promoter factor 1 (IPF-1) (Pancreas/duodenum homeobox 1) (PDX- 1) (Islet/duodenum homeobox-1) (IDX-1) (Somatostatin-transactivating factor 1) (STF-1) (Insulin upstream factor 1) (IUF-1) (Glucose- sensitive factor) (GSF)	up	1.77647	0.03656
biological_process	GO:0034641	cellular nitrogen compound metabolic process	TC1901144	ZNF426	Zinc finger protein 426|Zinc finger protein 426 (ZNF426)	up	1.75338	0.04782
biological_process	GO:0034641	cellular nitrogen compound metabolic process	TC0X01339	HSFX1	Heat shock ion factor family, X linked 1 (HSFX1)	up	1.64617	0.037961
biological_process	GO:0034641	cellular nitrogen compound metabolic process	TC1900888	ZNF524	Zinc finger protein 524|Zinc finger protein 524 (ZNF524)	up	1.63222	0.020162
biological_process	GO:0034641	cellular nitrogen compound metabolic process	TC0601338	GCM1,GCMA,hGCMa	Chorion-specific ion factor GCMa (Glial cells missing homolog 1) (GCM motif protein 1) (hGCMa)|Glial cells missing homolog 1 (Drosophila) (GCM1)	up	1.61332	0.038161
biological_process	GO:0034641	cellular nitrogen compound metabolic process	TC1901830	ZNF579	Zinc finger protein 579|Zinc finger protein 579 (ZNF579)	up	1.59514	0.026104
biological_process	GO:0034641	cellular nitrogen compound metabolic process	TC1601025	ZNF629	DNA-binding protein (Fragment)	up	1.59314	0.031482
biological_process	GO:0034641	cellular nitrogen compound metabolic process	TC1701554	---	CDNA FLJ40311 fis, clone TESTI2029785	up	1.59168	0.034
biological_process	GO:0034641	cellular nitrogen compound metabolic process	TC0800495	ZFPM2	Zinc finger protein ZFPM2 (Zinc finger protein multitype 2) (Friend of GATA protein 2) (FOG-2) (hFOG-2)|Zinc finger protein, multitype 2 (ZFPM2)	up	1.56122	0.024162
biological_process	GO:0034641	cellular nitrogen compound metabolic process	TC0701762	GBX1	Homeobox protein GBX-1 (Gastrulation and brain-specific homeobox protein 1) (Fragment)	up	1.54148	0.030438
biological_process	GO:0034641	cellular nitrogen compound metabolic process	TC1400038	ECP,RNASE3,RNS3	Eosinophil cationic protein precursor (EC 3.1.27.-) (ECP) (Ribonuclease 3) (RNase 3)|Ribonuclease, RNase A family, 3 (eosinophil cationic protein) (RNASE3)	up	1.51348	0.048938
biological_process	GO:0034641	cellular nitrogen compound metabolic process	TC1600805	BTBD12	BTB/POZ domain-containing protein 12	up	1.5	0.047541
biological_process	GO:0034641	cellular nitrogen compound metabolic process	TC0201402	FLJ20628	Hypothetical protein FLJ20628 (FLJ20628)	down	3.26839	0.0066027
biological_process	GO:0034641	cellular nitrogen compound metabolic process	TC2200189	SEC14L2	SEC14-like 2 (S. cerevisiae) (SEC14L2)|SEC14-like protein 2 (Alpha-tocopherol-associated protein) (TAP) (hTAP) (Supernatant protein factor) (SPF) (Squalene transfer protein)	down	2.33657	0.0043221
biological_process	GO:0034641	cellular nitrogen compound metabolic process	TC1500486	FLJ14585,MDS018,PPCDC	Phosphopantothenoylcysteine decarboxylase (EC 4.1.1.36) (PPC-DC) (CoaC)|Phosphopantothenoylcysteine decarboxylase (PPCDC)	down	2.29313	0.002639
biological_process	GO:0034641	cellular nitrogen compound metabolic process	TC1901182	E430039K05Rik,ZIP67,ZNF653	Zinc finger protein 653|Zinc finger protein 653 (ZNF653)	down	2.28898	0.0023212
biological_process	GO:0034641	cellular nitrogen compound metabolic process	TC1700391	MRM1	Mitochondrial rRNA methyltransferase 1 homolog (S. cerevisiae) (MRM1)	down	2.14935	0.047125
biological_process	GO:0034641	cellular nitrogen compound metabolic process	TC0400886	RFC1	Activator 1 140 kDa subunit (Replication factor C large subunit) (A1 140 kDa subunit) (RF-C 140 kDa subunit) (Activator 1 large subunit) (DNA-binding protein PO-GA)	down	2.09449	0.022255
biological_process	GO:0034641	cellular nitrogen compound metabolic process	TC0300062	MGC2776,MGC4440,SEN2,SEN2L,TSEN2	TRNA splicing endonuclease 2 homolog (S. cerevisiae) (TSEN2)|TRNA-splicing endonuclease subunit Sen2 (EC 3.1.27.9) (tRNA-intron endonuclease Sen2) (HsSen2 protein)	down	2.0551	0.0081615
biological_process	GO:0034641	cellular nitrogen compound metabolic process	TC1700035	CTNS,CTNS-LSB,PQLC4	Cystinosin|Cystinosis, nephropathic (CTNS), variant 1|Cystinosis, nephropathic (CTNS), variant 2	down	2.01392	0.034101
biological_process	GO:0034641	cellular nitrogen compound metabolic process	TC0300278	G15,H37,LUCA15,RBM5,RMB5	RNA binding motif protein 5 (RBM5)|RNA-binding protein 5 (RNA-binding motif protein 5) (Putative tumor suppressor LUCA15) (G15 protein)	down	2.01157	0.032562
biological_process	GO:0034641	cellular nitrogen compound metabolic process	TC1901543	ATP1A3	Sodium/potassium-transporting ATPase alpha-3 chain (EC 3.6.3.9) (Sodium pump 3) (Na+/K+ ATPase 3) (Alpha(III))	down	2.00791	0.0143217
biological_process	GO:0034641	cellular nitrogen compound metabolic process	TC1800293	ENOSF1	Enolase superfamily member 1 (ENOSF1)|RTS beta protein	down	2.00458	0.024725
biological_process	GO:0034641	cellular nitrogen compound metabolic process	TC0201543	FLJ32312,MGC126729,MGC126755	Hypothetical protein FLJ32312 (FLJ32312)	down	2	0.027896
biological_process	GO:0034641	cellular nitrogen compound metabolic process	TC0400001	ZNF595,ZNF718	CDNA FLJ90036 fis, clone HEMBA1001886|Zinc finger protein 595|Zinc finger protein 595 (ZNF595)|Zinc finger protein 718 (ZNF718)	down	1.97613	0.022058
biological_process	GO:0034641	cellular nitrogen compound metabolic process	TC1901595	IASPP,NKIP1,PPP1R13L,RAI,iASPPgene	Protein phosphatase 1, regulatory (inhibitor) subunit 13 like (PPP1R13L)|RelA-associated inhibitor (Inhibitor of ASPP protein) (Protein iASPP) (PPP1R13B-like protein) (NFkB-interacting protein 1)	down	1.96845	0.021723
biological_process	GO:0034641	cellular nitrogen compound metabolic process	TC0600616	NR2E1,TLL,TLX,XTLL	Nuclear receptor subfamily 2, group E, member 1 (NR2E1)|Orphan nuclear receptor NR2E1 (Nuclear receptor TLX) (Tailless homolog) (Tll) (hTll)	down	1.96334	0.0145191
biological_process	GO:0034641	cellular nitrogen compound metabolic process	TC0800001	ZNF596	Zinc finger protein 596|Zinc finger protein 596 (ZNF596)	down	1.95633	0.033302
biological_process	GO:0034641	cellular nitrogen compound metabolic process	TC1601269	ADAT1	Adenosine deaminase, tRNA-specific 1|Adenosine deaminase, tRNA-specific 1 (ADAT1)	down	1.94675	0.0154024
biological_process	GO:0034641	cellular nitrogen compound metabolic process	TC1600992	FKSG86,KCTD13,PDIP1,POLDIP1	Potassium channel tetramerisation domain containing 13 (KCTD13)|Potassium channel tetramerization domain-containing protein 13 (Polymerase delta-interacting protein 1) (TNFAIP1-like protein)	down	1.93444	0.043003
biological_process	GO:0034641	cellular nitrogen compound metabolic process	TC1900327	CRTC1,FLJ14027,KIAA0616,MECT1,TORC1,WAMTP1	CREB regulated ion coactivator 1 (CRTC1), variant 1|CREB regulated ion coactivator 1 (CRTC1), variant 2|Mucoepidermoid carcinoma translocated protein 1 (Transducer of regulated cAMP response element-binding protein 1) (Transducer of CREB protein 1)	down	1.92429	0.021961
biological_process	GO:0034641	cellular nitrogen compound metabolic process	TC1900479	ZNF345	Zinc finger protein 345 (ZNF345)|Zinc finger protein 345 (Zinc finger protein HZF10)	down	1.92149	0.0021188
biological_process	GO:0034641	cellular nitrogen compound metabolic process	TC2200035	CDC45,CDC45L,CDC45L2,PORC-PI-1	CDC45 cell division cycle 45-like (S. cerevisiae) (CDC45L)|CDC45-related protein (PORC-PI-1) (Cdc45)	down	1.91222	0.030997
biological_process	GO:0034641	cellular nitrogen compound metabolic process	TC0401092	CCDC98,FLJ11520,FLJ12642,FLJ13614	Coiled-coil domain containing 98 (CCDC98)	down	1.90728	0.025424
biological_process	GO:0034641	cellular nitrogen compound metabolic process	TC1700048	---	---	down	1.90685	0.0168198
biological_process	GO:0034641	cellular nitrogen compound metabolic process	TC1100318	DDB2	DNA damage-binding protein 2 (Damage-specific DNA-binding protein 2) (DDB p48 subunit) (DDBb) (UV-damaged DNA-binding protein 2) (UV-DDB 2)|Damage-specific DNA binding protein 2, 48kDa (DDB2)	down	1.89945	0.044304
biological_process	GO:0034641	cellular nitrogen compound metabolic process	TC1300098	FBP21,MGC117310,WBP4	WW domain binding protein 4 (formin binding protein 21) (WBP4)|WW domain-binding protein 4 (WBP-4) (Formin-binding protein 21)	down	1.87936	0.033719
biological_process	GO:0034641	cellular nitrogen compound metabolic process	TC0201537	FANCL,FLJ10335,PHF9,POG	Fanconi anemia, complementation group L (FANCL)|Ubiquitin ligase protein FANCL (EC 6.3.2.-) (Fanconi anemia group L protein) (Fanconi anemia-associated polypeptide of 43 kDa) (FAAP43)	down	1.86402	0.0104156
biological_process	GO:0034641	cellular nitrogen compound metabolic process	TC1000536	LYT-10,LYT10,NFKB2	Nuclear factor NF-kappa-B p100 subunit (DNA-binding factor KBF2) (H2TF1) (Lymphocyte translocation chromosome 10) (Oncogene Lyt-10) (Lyt10) [Contains: Nuclear factor NF-kappa-B p52 subunit]|Nuclear factor of kappa light polypeptide gene enhancer in B-cells 2 (p49/p100) (NFKB2)	down	1.86337	0.021263
biological_process	GO:0034641	cellular nitrogen compound metabolic process	TC1500274	ADAL	---	down	1.86082	0.043076
biological_process	GO:0034641	cellular nitrogen compound metabolic process	TC0700608	DUS4L	Dihydrouridine synthase 4-like	down	1.85557	0.029622
biological_process	GO:0034641	cellular nitrogen compound metabolic process	TC1701398	BRCA1,BRCAI,BRCC1,IRIS,PSCP,RNF53	Breast cancer 1, early onset (BRCA1), variant BRCA1-delta11|Breast cancer 1, early onset (BRCA1), variant BRCA1-delta11b|Breast cancer 1, early onset (BRCA1), variant BRCA1-delta14-17|Breast cancer 1, early onset (BRCA1), variant BRCA1-delta14-18|Breast cancer 1, early onset (BRCA1), variant BRCA1-delta2-10|Breast cancer 1, early onset (BRCA1), variant BRCA1-delta9-10|Breast cancer 1, early onset…	down	1.85131	0.026396
biological_process	GO:0034641	cellular nitrogen compound metabolic process	TC1700764	DKFZp586L2022,HCNGP,HTRG,HTRP,SAP30BP	Ional regulator protein|SAP30 binding protein (SAP30BP)	down	1.84002	0.035341
biological_process	GO:0034641	cellular nitrogen compound metabolic process	TC1401076	CEV14,GMAP-210,TRIP11,TRIP230	Thyroid hormone receptor interactor 11 (TRIP11)|Thyroid receptor-interacting protein 11 (TRIP-11) (Golgi-associated microtubule-binding protein 210) (GMAP-210) (Trip230) (Clonal evolution related gene on chromosome 14)	down	1.81982	0.033823
biological_process	GO:0034641	cellular nitrogen compound metabolic process	TC1601158	TK2	Thymidine kinase 2, mitochondrial (TK2)|Thymidine kinase 2, mitochondrial precursor (EC 2.7.1.21) (Mt-TK)	down	1.80564	0.0197407
biological_process	GO:0034641	cellular nitrogen compound metabolic process	TC0500303	PAPD4	PAP associated domain containing 4|PAP associated domain containing 4 (PAPD4)	down	1.79819	0.034962
biological_process	GO:0034641	cellular nitrogen compound metabolic process	TC0201359	AC3,ADCY3,KIAA0511	Adenylate cyclase 3 (ADCY3)|Adenylate cyclase type III (EC 4.6.1.1) (Adenylate cyclase, olfactive type) (ATP pyrophosphate-lyase 3) (Adenylyl cyclase 3) (AC-III) (AC3)	down	1.79361	0.045817
biological_process	GO:0034641	cellular nitrogen compound metabolic process	TC1101295	CSTF-77,CSTF3,MGC117398,MGC43001,MGC75122	Cleavage stimulation factor, 3' pre-RNA, subunit 3, 77kDa (CSTF3), variant 1|Cleavage stimulation factor, 3' pre-RNA, subunit 3, 77kDa (CSTF3), variant 2|Cleavage stimulation factor, 3' pre-RNA, subunit 3, 77kDa (CSTF3), variant 3|Cleavage stimulation factor, 77 kDa subunit (CSTF 77 kDa subunit) (CF- 1 77 kDa subunit) (CstF-77)	down	1.78921	0.028796
biological_process	GO:0034641	cellular nitrogen compound metabolic process	TC0400745	---	---	down	1.78684	0.0174764
biological_process	GO:0034641	cellular nitrogen compound metabolic process	TC0901297	MGC131698,MGC23929,PCL3,PHF19	PHD finger protein 19 (PHF19), variant 2|PHD finger protein 19 isoform b	down	1.76298	0.023202
biological_process	GO:0034641	cellular nitrogen compound metabolic process	TC1201462	NR2C1,TR2,TR2-11	Nuclear receptor subfamily 2, group C, member 1 (NR2C1), variant 1|Nuclear receptor subfamily 2, group C, member 1 (NR2C1), variant 2|Orphan nuclear receptor TR2 (Testicular receptor 2)	down	1.75987	0.027863
biological_process	GO:0034641	cellular nitrogen compound metabolic process	TC1400691	M6A,METTL3,MT-A70,Spo8	Methyltransferase like 3 (METTL3)|N6-adenosine-methyltransferase 70 kDa subunit (EC 2.1.1.62) (MT-A70) (Methyltransferase-like protein 3)	down	1.75796	0.046295
biological_process	GO:0034641	cellular nitrogen compound metabolic process	TC1701090	CSHMT,MGC15229,MGC24556,SHMT,SHMT1	Serine hydroxymethyltransferase 1 (soluble) (SHMT1), variant 1|Serine hydroxymethyltransferase 1 (soluble) (SHMT1), variant 2|Serine hydroxymethyltransferase, cytosolic (EC 2.1.2.1) (Serine methylase) (Glycine hydroxymethyltransferase) (SHMT)	down	1.75685	0.028817
biological_process	GO:0034641	cellular nitrogen compound metabolic process	TC1901459	ZNF607	Zinc finger protein 607	down	1.74843	0.0199828
biological_process	GO:0034641	cellular nitrogen compound metabolic process	TC0400693	FLJ10858,FPG2,NEIL3,hFPG2,hNEI3	Endonuclease VIII-like 3 (Nei-like 3) (DNA glycosylase FPG2)|Nei endonuclease VIII-like 3 (E. coli) (NEIL3)	down	1.74616	0.047317
biological_process	GO:0034641	cellular nitrogen compound metabolic process	TC0100572	C1orf83,FLJ32112,FLJ39169,RP4-758J24.3	Chromosome 1 open reading frame 83 (C1orf83)	down	1.74359	0.045357
biological_process	GO:0034641	cellular nitrogen compound metabolic process	TC1101508	RCOR2	REST corepressor 2|REST corepressor 2 (RCOR2)	down	1.72596	0.033483
biological_process	GO:0034641	cellular nitrogen compound metabolic process	TC0501563	GFPT2	Glucosamine--fructose-6-phosphate aminotransferase [isomerizing] 2 (EC 2.6.1.16) (Hexosephosphate aminotransferase 2) (D-fructose-6- phosphate amidotransferase 2) (GFAT 2) (GFAT2)|Glutamine-fructose-6-phosphate transaminase 2 (GFPT2)	down	1.72147	0.021676
biological_process	GO:0034641	cellular nitrogen compound metabolic process	TC2200055	PCQAP	PC2 (positive cofactor 2, multiprotein complex) glutamine/Q-rich-associated protein (PCQAP), variant 1|PC2 (positive cofactor 2, multiprotein complex) glutamine/Q-rich-associated protein (PCQAP), variant 2|Positive cofactor 2 glutamine/Q-rich-associated protein (PC2 glutamine/Q-rich-associated protein) (TPA-inducible gene 1 protein) (TIG-1) (Activator-recruited cofactor 105 kDa component) (ARC105…	down	1.71909	0.048678
biological_process	GO:0034641	cellular nitrogen compound metabolic process	TC2100113	MGC119447,SIM,SIM2	Single-minded homolog 2|Single-minded homolog 2 (Drosophila) (SIM2), variant SIM2|Single-minded homolog 2 (Drosophila) (SIM2), variant SIM2s	down	1.7171	0.044599
biological_process	GO:0034641	cellular nitrogen compound metabolic process	TC1900589	ZNF575	Zinc finger protein 575|Zinc finger protein 575 (ZNF575)	down	1.71686	0.0081354
biological_process	GO:0034641	cellular nitrogen compound metabolic process	TC2000183	DNMT3B,ICF,M.HsaIIIB	DNA (cytosine-5)-methyltransferase 3B (EC 2.1.1.37) (Dnmt3b) (DNA methyltransferase HsaIIIB) (DNA MTase HsaIIIB) (M.HsaIIIB)|DNA (cytosine-5-)-methyltransferase 3 beta (DNMT3B), variant 1|DNA (cytosine-5-)-methyltransferase 3 beta (DNMT3B), variant 2|DNA (cytosine-5-)-methyltransferase 3 beta (DNMT3B), variant 3|DNA (cytosine-5-)-methyltransferase 3 beta (DNMT3B), variant 6	down	1.71415	0.038099
biological_process	GO:0034641	cellular nitrogen compound metabolic process	TC1800284	C18orf22,FLJ21172,HsT169	Chromosome 18 open reading frame 22 (C18orf22)|Putative ribosome-binding factor A, mitochondrial precursor	down	1.7105	0.025201
biological_process	GO:0034641	cellular nitrogen compound metabolic process	TC0500535	FLJ20195,FLJ21702,WDR55	WD repeat domain 55|WD repeat domain 55 (WDR55)	down	1.70388	0.046558
biological_process	GO:0034641	cellular nitrogen compound metabolic process	TC1500239	RAD51	DNA repair protein RAD51 homolog 1 (hRAD51) (HsRAD51)|RAD51 homolog (RecA homolog, E. coli) (S. cerevisiae) (RAD51), variant 1|RAD51 homolog (RecA homolog, E. coli) (S. cerevisiae) (RAD51), variant 2	down	1.70126	0.040922
biological_process	GO:0034641	cellular nitrogen compound metabolic process	TC0101115	RAG1AP1,RP11-540D14.5,SCP,slv	Recombination activating gene 1 activating protein 1 (RAG1AP1)|Stromal cell protein	down	1.69647	0.048804
biological_process	GO:0034641	cellular nitrogen compound metabolic process	TC0100371	ADC,KIAA1945,ODC-p,ODC1L	Arginine decarboxylase (ADC)|Arginine decarboxylase (EC 4.1.1.19) (ARGDC) (ADC) (Ornithine decarboxylase-like protein) (ODC-paralogue) (ODC-p)	down	1.69412	0.02672
biological_process	GO:0034641	cellular nitrogen compound metabolic process	TC1701486	HOX-2.5,HOX2,HOX2E,HOXB9	Homeobox B9 (HOXB9)|Homeobox protein Hox-B9 (Hox-2E) (Hox-2.5)	down	1.69154	0.027736
biological_process	GO:0034641	cellular nitrogen compound metabolic process	TC0102172	HIVEP3	Immunodeficiency virus type I enhancer binding protein 3|Immunodeficiency virus type I enhancer binding protein 3 (HIVEP3)	down	1.68492	0.0124557
biological_process	GO:0034641	cellular nitrogen compound metabolic process	TC0701534	PUS7	Probable pseudouridine synthase KIAA1897 (EC 5.4.99.-)	down	1.67973	0.040865
biological_process	GO:0034641	cellular nitrogen compound metabolic process	TC1600174	C16orf75	Chromosome 16 open reading frame 75 (C16orf75)	down	1.67925	0.045836
biological_process	GO:0034641	cellular nitrogen compound metabolic process	TC0501129	CAK,CCNH,p34,p37	Cyclin H (CCNH)|Cyclin-H (MO15-associated protein) (p37) (p34)	down	1.67723	0.033756
biological_process	GO:0034641	cellular nitrogen compound metabolic process	TC1200763	P2RX4,P2X4,P2X4R	P2X purinoceptor 4 (ATP receptor) (P2X4) (Purinergic receptor)|Purinergic receptor P2X, ligand-gated ion channel, 4 (P2RX4)	down	1.66022	0.031183
biological_process	GO:0034641	cellular nitrogen compound metabolic process	TC0300288	HEMK,HEMK1,MTQ1	HemK methyltransferase family member 1 (EC 2.1.1.-) (M.HsaHemKP)|HemK methyltransferase family member 1 (HEMK1)	down	1.65539	0.0159575
biological_process	GO:0034641	cellular nitrogen compound metabolic process	TC2000461	DCR3,DJ583P15.1.1,M68,RTEL1,TNFRSF6B,TR6	Regulator of telomere elongation helicase 1 (RTEL1), variant 1|Regulator of telomere elongation helicase 1 (RTEL1), variant 2|Tumor necrosis factor receptor superfamily member 6B precursor (Decoy receptor for Fas ligand) (Decoy receptor 3) (DcR3) (M68)|Tumor necrosis factor receptor superfamily, member 6b, decoy (TNFRSF6B), variant M68C|Tumor necrosis factor receptor superfamily, member 6b, decoy…	down	1.65463	0.048622
biological_process	GO:0034641	cellular nitrogen compound metabolic process	TC1901776	ZNF415	Zinc finger protein 415|Zinc finger protein 415 (ZNF415)	down	1.64425	0.023863
biological_process	GO:0034641	cellular nitrogen compound metabolic process	TC1200851	FLJ20755,KOX20,ZNF26	Zinc finger protein 26 (ZNF26)|Zinc finger protein 26 (Zinc finger protein KOX20)	down	1.6424	0.045801
biological_process	GO:0034641	cellular nitrogen compound metabolic process	TC2000670	E2F-1,E2F1,RBBP3,RBP3	E2F ion factor 1 (E2F1)|Ion factor E2F1 (E2F-1) (Retinoblastoma-binding protein 3) (RBBP-3) (PRB-binding protein E2F-1) (PBR3) (Retinoblastoma-associated protein 1) (RBAP-1)	down	1.61446	0.0183779
biological_process	GO:0034641	cellular nitrogen compound metabolic process	TC0101016	TARSL1	Threonyl-tRNA synthetase-like 1|Threonyl-tRNA synthetase-like 1 (TARSL1)	down	1.60544	0.04862
biological_process	GO:0034641	cellular nitrogen compound metabolic process	TC1201208	CP2,LBP-1C,LSF,SEF,TFCP2,TFCP2C	Ion factor CP2|Ion factor CP2 (TFCP2)	down	1.6052	0.048357
biological_process	GO:0034641	cellular nitrogen compound metabolic process	TC0500146	DKFZp547N213,FBX4,FBXO4,FLJ10141	F-box only protein 4|F-box protein 4 (FBXO4), variant 1	down	1.59512	0.033164
biological_process	GO:0034641	cellular nitrogen compound metabolic process	TC1200869	DCP1,DCP1B,hDcp1b	DCP1 decapping enzyme homolog B (S. cerevisiae) (DCP1B)|Decapping enzyme 1B (EC 3.-.-.-)	down	1.59164	0.049759
biological_process	GO:0034641	cellular nitrogen compound metabolic process	TC1600512	FBL8,FBXL8,FLJ11278,HSF4,MGC19959	F-box and leucine-rich repeat protein 8 (FBXL8)|F-box/LRR-repeat protein 8 (F-box and leucine-rich repeat protein 8) (F-box protein FBL8)|Heat shock factor protein 4 (HSF 4) (Heat shock ion factor 4) (HSTF 4) (hHSF4)|Heat shock ion factor 4 (HSF4)	down	1.58539	0.023739
biological_process	GO:0034641	cellular nitrogen compound metabolic process	TC1700098	POLR2A	DNA-directed RNA polymerase II largest subunit (EC 2.7.7.6) (RPB1)|Polymerase (RNA) II (DNA directed) polypeptide A, 220kDa (POLR2A)	down	1.58307	0.024058
biological_process	GO:0034641	cellular nitrogen compound metabolic process	TC1900625	RELB	Ion factor RelB (I-Rel)|V-rel reticuloendotheliosis viral oncogene homolog B, nuclear factor of kappa light polypeptide gene enhancer in B-cells 3 (avian) (RELB)	down	1.57977	0.025103
biological_process	GO:0034641	cellular nitrogen compound metabolic process	TC1900935	ZNF530	Zinc finger protein 530|Zinc finger protein 530 (ZNF530)	down	1.57872	0.0107577
biological_process	GO:0034641	cellular nitrogen compound metabolic process	TC0201650	C2orf3,DNABF,GCF,TCF9	Chromosome 2 open reading frame 3 (C2orf3)|GC-rich sequence DNA-binding factor (GCF) (ion factor 9) (TCF-9)	down	1.57644	0.030384
biological_process	GO:0034641	cellular nitrogen compound metabolic process	TC2000800	ZNF334	Zinc finger protein 334|Zinc finger protein 334 (ZNF334), variant 1|Zinc finger protein 334 (ZNF334), variant 2	down	1.57506	0.047575
biological_process	GO:0034641	cellular nitrogen compound metabolic process	TC1201391	PSRC2	---	down	1.55577	0.048979
biological_process	GO:0034641	cellular nitrogen compound metabolic process	TC0901180	XP1,XPA,XPAC	DNA-repair protein complementing XP-A cells (Xeroderma pigmentosum group A complementing protein)|Xeroderma pigmentosum, complementation group A (XPA)	down	1.55445	0.0089791
biological_process	GO:0034641	cellular nitrogen compound metabolic process	TC0600278	C6orf26,DKFZp434C1615,G7,MGC2939,MSH5,MutSH5,NG23	Chromosome 6 open reading frame 26 (C6orf26)|MutS homolog 5 (E. coli) (MSH5), variant 1|MutS homolog 5 (E. coli) (MSH5), variant 2|MutS homolog 5 (E. coli) (MSH5), variant 4|MutS protein homolog 5	down	1.54976	0.02654
biological_process	GO:0034641	cellular nitrogen compound metabolic process	TC0102258	ZCCHC11	Zinc finger CCHC domain-containing protein 11|Zinc finger, CCHC domain containing 11 (ZCCHC11), variant 1|Zinc finger, CCHC domain containing 11 (ZCCHC11), variant 2	down	1.53091	0.049923
biological_process	GO:0034641	cellular nitrogen compound metabolic process	TC0800788	ALUNC,AU,HR,HSA277165	Hairless homolog (mouse) (HR), variant 1|Hairless homolog (mouse) (HR), variant 2|Protein hairless	down	1.52808	0.017119
biological_process	GO:0034641	cellular nitrogen compound metabolic process	TC1400122	REC8,REC8L1,Rec8p	Meiotic recombination protein REC8-like 1 (Cohesin Rec8p)|REC8-like 1 (yeast) (REC8L1)	down	1.52381	0.025785
biological_process	GO:0034641	cellular nitrogen compound metabolic process	TC0901266	ALAD,ALADH,MGC5057,PBGS	Aminolevulinate, delta-, dehydratase (ALAD), variant 1|Aminolevulinate, delta-, dehydratase (ALAD), variant 2|Delta-aminolevulinic acid dehydratase (EC 4.2.1.24) (Porphobilinogen synthase) (ALADH)	down	1.51887	0.0063033
biological_process	GO:0034641	cellular nitrogen compound metabolic process	TC1800277	MGC138448,NF-ATC,NFAT2,NFATC1,NFATc	Nuclear factor of activated T-cells, cytoplasmic 1 (NFAT ion complex cytosolic component) (NF-ATc1) (NF-ATc)|Nuclear factor of activated T-cells, cytoplasmic, calcineurin-dependent 1 (NFATC1), variant 1|Nuclear factor of activated T-cells, cytoplasmic, calcineurin-dependent 1 (NFATC1), variant 2|Nuclear factor of activated T-cells, cytoplasmic, calcineurin-dependent 1 (NFATC1), variant 3|Nuclear …	down	1.5	0.0155374
biological_process	GO:0009987	cellular process	TC1201538	CD162,PSGL-1,PSGL1,SELPLG	P-selectin glycoprotein ligand 1 precursor (PSGL-1) (Selectin P ligand) (CD162 antigen)|Selectin P ligand (SELPLG)	up	2.71933	0.02358
biological_process	GO:0009987	cellular process	TC1400196	FLJ11128,FLJ20666,PRPF39	PRP39 pre- processing factor 39 homolog|PRP39 pre- processing factor 39 homolog (S. cerevisiae) (PRPF39)	up	2.71301	0.0129392
biological_process	GO:0009987	cellular process	TC0101507	FLVCR	Feline leukemia virus subgroup C cellular receptor (FLVCR)|Feline leukemia virus subgroup C receptor-related protein 1 (Feline leukemia virus subgroup C receptor) (hFLVCR)	up	2.49637	0.0182172
biological_process	GO:0009987	cellular process	TC1601183	FLJ23802,GFOD2,MGC11335	Glucose-fructose oxidoreductase domain containing 2 (GFOD2)	up	2.36732	0.0071834
biological_process	GO:0009987	cellular process	TC1400036	EP3B,FAM12B,HE3-BETA,HE3B	Epididymal secretory protein E3 beta precursor (HE3 beta)|Family with sequence similarity 12, member B (epididymal) (FAM12B)	up	2.2334	0.029437
biological_process	GO:0009987	cellular process	TC1101713	ZF	HCF-binding ion factor Zhangfei (ZF)|Host cell factor-binding ion factor Zhangfei (HCF-binding ion factor Zhangfei)	up	2.07238	0.032317
biological_process	GO:0009987	cellular process	TC0300865	LZK,MAP3K13,MGC133196	Mitogen-activated protein kinase kinase kinase 13 (EC 2.7.1.37) (Mixed lineage kinase) (MLK) (Leucine zipper-bearing kinase)|Mitogen-activated protein kinase kinase kinase 13 (MAP3K13)	up	2.06398	0.02338
biological_process	GO:0009987	cellular process	TC0X01025	MGC132604,PHKA,PHKA1	Phosphorylase b kinase alpha regulatory chain, skeletal muscle isoform (Phosphorylase kinase alpha M subunit)|Phosphorylase kinase, alpha 1 (muscle) (PHKA1)	up	2.032	0.0092838
biological_process	GO:0009987	cellular process	TC2000511	FASTKD5,FLJ13149,KIAA0860,RNF37,UBCE7IP5,UBOX5,UIP5,dJ1187M17.5	FAST kinase domains 5 (FASTKD5)|RING finger protein 37 (Ubiquitin-conjugating enzyme 7-interacting protein 5) (U-box domain-containing protein 5)|U-box domain containing 5 (UBOX5), variant 1|U-box domain containing 5 (UBOX5), variant 2	up	1.96747	0.032783
biological_process	GO:0009987	cellular process	TC0400457	RRH	Retinal pigment epithelium-derived rhodopsin homolog (RRH)|Visual pigment-like receptor peropsin	up	1.948	0.0118216
biological_process	GO:0009987	cellular process	TC0500296	BHMT	Betaine--homocysteine S-methyltransferase (EC 2.1.1.5)|Betaine-homocysteine methyltransferase (BHMT)	up	1.9071	0.004677
biological_process	GO:0009987	cellular process	TC0500125	EA6,EAAT1,FLJ25094,GLAST,GLAST1,SLC1A3	Excitatory amino acid transporter 1 (Sodium-dependent glutamate/aspartate transporter 1) (Glial glutamate transporter) (GLAST-1)|Solute carrier family 1 (glial high affinity glutamate transporter), member 3 (SLC1A3)	up	1.87965	0.044283
biological_process	GO:0009987	cellular process	TC0600007	FOXQ1	Forkhead box Q1 (FOXQ1)|Forkhead box protein Q1 (Hepatocyte nuclear factor 3 forkhead homolog 1) (HNF-3/forkhead-like protein 1) (HFH-1)	up	1.87822	0.0166155
biological_process	GO:0009987	cellular process	TC0800663	AGPT2,ANG2,ANGPT2	Angiopoietin 2 (ANGPT2)|Angiopoietin-2 precursor (ANG-2)	up	1.83283	0.028303
biological_process	GO:0009987	cellular process	TC1300206	BTF3L1	Ion factor BTF3 homolog 1 (Basic ion factor 3-like 1)	up	1.83117	0.031617
biological_process	GO:0009987	cellular process	TC1300054	IPF1	Insulin promoter factor 1 (IPF-1) (Pancreas/duodenum homeobox 1) (PDX- 1) (Islet/duodenum homeobox-1) (IDX-1) (Somatostatin-transactivating factor 1) (STF-1) (Insulin upstream factor 1) (IUF-1) (Glucose- sensitive factor) (GSF)	up	1.77647	0.03656
biological_process	GO:0009987	cellular process	TC1901144	ZNF426	Zinc finger protein 426|Zinc finger protein 426 (ZNF426)	up	1.75338	0.04782
biological_process	GO:0009987	cellular process	TC0102046	PTAFR	Platelet-activating factor receptor (PAF-R)|Platelet-activating factor receptor (PTAFR)	up	1.72325	0.026417
biological_process	GO:0009987	cellular process	TC1201009	GRIN2B	Glutamate [NMDA] receptor subunit epsilon 2 precursor (N-methyl D- aspartate receptor subtype 2B) (NR2B) (NMDAR2B) (N-methyl-D-aspartate receptor subunit 3) (NR3) (hNR3)|Glutamate receptor, ionotropic, N-methyl D-aspartate 2B (GRIN2B)	up	1.71734	0.028536
biological_process	GO:0009987	cellular process	TC1000979	ASAH2	N-acylsphingosine amidohydrolase 2	up	1.69275	0.0489
biological_process	GO:0009987	cellular process	TC1101451	GIF,IF,IFMH,INF,TCN3	Gastric intrinsic factor (vitamin B synthesis) (GIF)|Gastric intrinsic factor precursor (Intrinsic factor) (IF) (INF)	up	1.68906	0.0178376
biological_process	GO:0009987	cellular process	TC0600862	PLG	"Plasminogen (PLG)|Plasminogen precursor (EC 3.4.21.7) [Contains: Plasmin heavy chain A; Activation peptide; Angiostatin; Plasmin heavy chain A, short form; Plasmin light chain B]"	up	1.66685	0.025216
biological_process	GO:0009987	cellular process	TC1700717	MAP2K6,MAPKK6,MEK6,MKK6,PRKMK6,SAPKK3	Dual specificity mitogen-activated protein kinase kinase 6 (EC 2.7.1.-) (MAP kinase kinase 6) (MAPKK 6) (MAPK/ERK kinase 6) (SAPKK3)|Mitogen-activated protein kinase kinase 6 (MAP2K6)	up	1.64674	0.0083792
biological_process	GO:0009987	cellular process	TC0X01339	HSFX1	Heat shock ion factor family, X linked 1 (HSFX1)	up	1.64617	0.037961
biological_process	GO:0009987	cellular process	TC1200750	SIRT4	NAD-dependent deacetylase sirtuin-4 (EC 3.5.1.-) (SIR2-like protein 4)|Sirtuin (silent mating type information regulation 2 homolog) 4 (S. cerevisiae) (SIRT4)	up	1.64371	0.0082595
biological_process	GO:0009987	cellular process	TC0102563	SYT6	Synaptotagmin-6 (Synaptotagmin VI) (SytVI)	up	1.63521	0.049382
biological_process	GO:0009987	cellular process	TC1900888	ZNF524	Zinc finger protein 524|Zinc finger protein 524 (ZNF524)	up	1.63222	0.020162
biological_process	GO:0009987	cellular process	TC1800048	DKFZp434H0311,MGC35026,SPTRX,TXNDC2	Thioredoxin domain containing 2 (spermatozoa) (TXNDC2)|Thioredoxin domain-containing protein 2 (Spermatid-specific thioredoxin-1) (Sptrx-1)	up	1.62266	0.027102
biological_process	GO:0009987	cellular process	TC0601338	GCM1,GCMA,hGCMa	Chorion-specific ion factor GCMa (Glial cells missing homolog 1) (GCM motif protein 1) (hGCMa)|Glial cells missing homolog 1 (Drosophila) (GCM1)	up	1.61332	0.038161
biological_process	GO:0009987	cellular process	TC1901830	ZNF579	Zinc finger protein 579|Zinc finger protein 579 (ZNF579)	up	1.59514	0.026104
biological_process	GO:0009987	cellular process	TC1601025	ZNF629	DNA-binding protein (Fragment)	up	1.59314	0.031482
biological_process	GO:0009987	cellular process	TC1701554	---	CDNA FLJ40311 fis, clone TESTI2029785	up	1.59168	0.034
biological_process	GO:0009987	cellular process	TC0701396	ABC21,ABCB4,MDR2/3,MDR3,PFIC-3,PGY3	ATP-binding cassette, sub-family B (MDR/TAP), member 4 (ABCB4), variant A|ATP-binding cassette, sub-family B (MDR/TAP), member 4 (ABCB4), variant B|ATP-binding cassette, sub-family B (MDR/TAP), member 4 (ABCB4), variant C|Multidrug resistance protein 3 (P-glycoprotein 3)	up	1.57006	0.028955
biological_process	GO:0009987	cellular process	TC0800495	ZFPM2	Zinc finger protein ZFPM2 (Zinc finger protein multitype 2) (Friend of GATA protein 2) (FOG-2) (hFOG-2)|Zinc finger protein, multitype 2 (ZFPM2)	up	1.56122	0.024162
biological_process	GO:0009987	cellular process	TC1001328	CPXM2	Carboxypeptidase-like protein X2 precursor	up	1.55835	0.028664
biological_process	GO:0009987	cellular process	TC0301882	---	Mucin 4 isoform e	up	1.55594	0.040261
biological_process	GO:0009987	cellular process	TC0X00720	H2AFB1,H2AFB2,H2AFB3	H2A histone family, member B2 (H2AFB2)|Histone H2A-Bbd (H2A Barr body-deficient) (H2A.Bbd)	up	1.54615	0.02588
biological_process	GO:0009987	cellular process	TC0701762	GBX1	Homeobox protein GBX-1 (Gastrulation and brain-specific homeobox protein 1) (Fragment)	up	1.54148	0.030438
biological_process	GO:0009987	cellular process	TC1400038	ECP,RNASE3,RNS3	Eosinophil cationic protein precursor (EC 3.1.27.-) (ECP) (Ribonuclease 3) (RNase 3)|Ribonuclease, RNase A family, 3 (eosinophil cationic protein) (RNASE3)	up	1.51348	0.048938
biological_process	GO:0009987	cellular process	TC0201235	CAPN10	Calpain 10 (CAPN10), variant 1|Calpain 10 (CAPN10), variant 3|Calpain 10 (CAPN10), variant 7|Calpain 10 (CAPN10), variant 8|Calpain-10 (EC 3.4.22.-) (Calcium-activated neutral proteinase 10) (CANP 10)	up	1.50548	0.020543
biological_process	GO:0009987	cellular process	TC1901469	RASGRP4	RAS guanyl releasing protein 4 (RASGRP4), variant 1|RAS guanyl releasing protein 4 (RASGRP4), variant 2|RAS guanyl releasing protein 4 (RASGRP4), variant 3|RAS guanyl releasing protein 4 (RASGRP4), variant 4|RAS guanyl releasing protein 4 isoform 1	up	1.50467	0.04888
biological_process	GO:0009987	cellular process	TC2000211	MAP1ALC3,MAP1BLC3,MAP1LC3A	Microtubule-associated protein 1 light chain 3 alpha (MAP1LC3A), variant 1|Microtubule-associated protein 1 light chain 3 alpha (MAP1LC3A), variant 2|Microtubule-associated proteins 1A/1B light chain 3A precursor (MAP1A/MAP1B LC3 A) (MAP1A/1B light chain 3 A) (MAP1 light chain 3- like protein 1) (Microtubule-associated protein 1 light chain 3 alpha) (Autophagy-related protein LC3 A) (Autophagy-re…	up	1.5	0.00075758
biological_process	GO:0009987	cellular process	TC1600805	BTBD12	BTB/POZ domain-containing protein 12	up	1.5	0.047541
biological_process	GO:0009987	cellular process	TC0201402	FLJ20628	Hypothetical protein FLJ20628 (FLJ20628)	down	3.26839	0.0066027
biological_process	GO:0009987	cellular process	TC0600776	PEX3	Peroxisomal biogenesis factor 3 (PEX3)|Peroxisomal biogenesis factor 3 (Peroxin-3) (Peroxisomal assembly protein PEX3)	down	2.73196	0.0066639
biological_process	GO:0009987	cellular process	TC1100508	DNAJC4	DnaJ (Hsp40) homolog, subfamily C, member 4 (DNAJC4)|DnaJ homolog subfamily C member 4 (Multiple endocrine neoplasia type 1 candidate protein number 18) (DnaJ-like protein HSPF2)	down	2.57854	0.012136
biological_process	GO:0009987	cellular process	TC1100910	CGI-104,HSPC172,PTD009,SBDN,TRAPPC4,TRS23	Trafficking protein particle complex 4 (TRAPPC4)|Trafficking protein particle complex subunit 4 (Synbindin) (TRS23 homolog) (Hematopoietic stem/progenitor cell protein 172)	down	2.46622	0.021635
biological_process	GO:0009987	cellular process	TC0300695	AGTR1	Angiotensin II receptor, type 1 (AGTR1), variant 1|Angiotensin II receptor, type 1 (AGTR1), variant 2|Angiotensin II receptor, type 1 (AGTR1), variant 3|Angiotensin II receptor, type 1 (AGTR1), variant 4|Angiotensin II receptor, type 1 (AGTR1), variant 5|Type-1 angiotensin II receptor (AT1) (AT1AR) (AT1BR)	down	2.36571	0.021062
biological_process	GO:0009987	cellular process	TC2200189	SEC14L2	SEC14-like 2 (S. cerevisiae) (SEC14L2)|SEC14-like protein 2 (Alpha-tocopherol-associated protein) (TAP) (hTAP) (Supernatant protein factor) (SPF) (Squalene transfer protein)	down	2.33657	0.0043221
biological_process	GO:0009987	cellular process	TC1201330	AVIL	Advillin (AVIL)|Advillin (p92)	down	2.29596	0.0089846
biological_process	GO:0009987	cellular process	TC1600782	DKFZp547K1610,MYT1,PKMYT1	Membrane-associated tyrosine- and threonine-specific cdc2-inhibitory kinase (EC 2.7.1.37) (Myt1 kinase)|Protein kinase, membrane associated tyrosine/threonine 1 (PKMYT1), variant 1|Protein kinase, membrane associated tyrosine/threonine 1 (PKMYT1), variant 2	down	2.29429	0.023035
biological_process	GO:0009987	cellular process	TC1500486	FLJ14585,MDS018,PPCDC	Phosphopantothenoylcysteine decarboxylase (EC 4.1.1.36) (PPC-DC) (CoaC)|Phosphopantothenoylcysteine decarboxylase (PPCDC)	down	2.29313	0.002639
biological_process	GO:0009987	cellular process	TC1901182	E430039K05Rik,ZIP67,ZNF653	Zinc finger protein 653|Zinc finger protein 653 (ZNF653)	down	2.28898	0.0023212
biological_process	GO:0009987	cellular process	TC1101084	OBPH1,ORP5,OSBPL5	Oxysterol binding protein-like 5 (OSBPL5), variant 1|Oxysterol binding protein-like 5 (OSBPL5), variant 2|Oxysterol-binding protein-related protein 5 (OSBP-related protein 5) (ORP-5)	down	2.22455	0.0123174
biological_process	GO:0009987	cellular process	TC0901344	FLJ14771,MGC99558,TOR2A,TORP1	Torsin family 2, member A|Torsin family 2, member A (TOR2A)	down	2.17098	0.02684
biological_process	GO:0009987	cellular process	TC1201588	FLJ22233,NCKX6,NCLX,SLC24A6	Sodium/potassium/calcium exchanger 6 precursor (Na(+)/K(+)/Ca(2+)- exchange protein 6) (Solute carrier family 24 member 6)|Solute carrier family 24 (sodium/potassium/calcium exchanger), member 6 (SLC24A6)	down	2.16878	0.029843
biological_process	GO:0009987	cellular process	TC1700391	MRM1	Mitochondrial rRNA methyltransferase 1 homolog (S. cerevisiae) (MRM1)	down	2.14935	0.047125
biological_process	GO:0009987	cellular process	TC0201488	MGC32646,MGC33136,PIGF	Phosphatidylinositol glycan, class F (PIGF), variant 1|Phosphatidylinositol glycan, class F (PIGF), variant 2|Phosphatidylinositol-glycan biosynthesis, class F protein (PIG-F) (GPI11 homolog)	down	2.12545	0.0167989
biological_process	GO:0009987	cellular process	TC0400886	RFC1	Activator 1 140 kDa subunit (Replication factor C large subunit) (A1 140 kDa subunit) (RF-C 140 kDa subunit) (Activator 1 large subunit) (DNA-binding protein PO-GA)	down	2.09449	0.022255
biological_process	GO:0009987	cellular process	TC1701691	DNC,MCPHA,MUP1,SLC25A19	Mitochondrial deoxynucleotide carrier (Solute carrier family 25 member 19) (Mitochondrial uncoupling protein 1)|Solute carrier family 25 (mitochondrial deoxynucleotide carrier), member 19 (SLC25A19)	down	2.06916	0.0195578
biological_process	GO:0009987	cellular process	TC1901703	VRK3	Serine/threonine-protein kinase VRK3 (EC 2.7.1.37) (Vaccinia-related kinase 3)|Vaccinia related kinase 3 (VRK3), variant 1|Vaccinia related kinase 3 (VRK3), variant 2	down	2.06702	0.0134648
biological_process	GO:0009987	cellular process	TC0901296	KIAA0072,MGC23145,PSMD5,S5B	26S proteasome non-ATPase regulatory subunit 5 (26S proteasome subunit S5B) (26S protease subunit S5 basic)|Proteasome (prosome, macropain) 26S subunit, non-ATPase, 5 (PSMD5)	down	2.0612	0.02326
biological_process	GO:0009987	cellular process	TC0400312	IL8	Interleukin 8 (IL8)|Interleukin-8 precursor (IL-8) (CXCL8) (Monocyte-derived neutrophil chemotactic factor) (MDNCF) (T-cell chemotactic factor) (Neutrophil- activating protein 1) (NAP-1) (Protein 3-10C) (Granulocyte chemotactic protein 1) (GCP-1) (Monocyte derived neutrophil	down	2.0565	0.0070039
biological_process	GO:0009987	cellular process	TC0300062	MGC2776,MGC4440,SEN2,SEN2L,TSEN2	TRNA splicing endonuclease 2 homolog (S. cerevisiae) (TSEN2)|TRNA-splicing endonuclease subunit Sen2 (EC 3.1.27.9) (tRNA-intron endonuclease Sen2) (HsSen2 protein)	down	2.0551	0.0081615
biological_process	GO:0009987	cellular process	TC0301639	PLSCR1	Phospholipid scramblase 1 (PL scramblase 1) (Ca(2+)-dependent phospholipid scramblase 1) (Erythrocyte phospholipid scramblase) (MmTRA1b)|Phospholipid scramblase 1 (PLSCR1)	down	2.04638	0.028296
biological_process	GO:0009987	cellular process	TC1700035	CTNS,CTNS-LSB,PQLC4	Cystinosin|Cystinosis, nephropathic (CTNS), variant 1|Cystinosis, nephropathic (CTNS), variant 2	down	2.01392	0.034101
biological_process	GO:0009987	cellular process	TC0300278	G15,H37,LUCA15,RBM5,RMB5	RNA binding motif protein 5 (RBM5)|RNA-binding protein 5 (RNA-binding motif protein 5) (Putative tumor suppressor LUCA15) (G15 protein)	down	2.01157	0.032562
biological_process	GO:0009987	cellular process	TC1901543	ATP1A3	Sodium/potassium-transporting ATPase alpha-3 chain (EC 3.6.3.9) (Sodium pump 3) (Na+/K+ ATPase 3) (Alpha(III))	down	2.00791	0.0143217
biological_process	GO:0009987	cellular process	TC0100791	MUNC18-3,MUNC18C,PSP,STXBP3,UNC-18C	Syntaxin binding protein 3 (STXBP3)|Syntaxin-binding protein 3 (UNC-18 homolog 3) (UNC-18C) (UNC-18-3) (Platelet Sec1 protein) (PSP)	down	2.00666	0.023084
biological_process	GO:0009987	cellular process	TC1800293	ENOSF1	Enolase superfamily member 1 (ENOSF1)|RTS beta protein	down	2.00458	0.024725
biological_process	GO:0009987	cellular process	TC0201543	FLJ32312,MGC126729,MGC126755	Hypothetical protein FLJ32312 (FLJ32312)	down	2	0.027896
biological_process	GO:0009987	cellular process	TC1600020	GPI1,LOC146325,MGC12693,PIGQ,c407A10.1,hGPI1	Phosphatidylinositol N-acetylglucosaminyltransferase subunit Q (EC 2.4.1.198) (Phosphatidylinositol-glycan biosynthesis, class Q protein) (PIG-Q) (N-acetylglucosamyl transferase component GPI1)|Phosphatidylinositol glycan anchor biosynthesis, class Q (PIGQ), variant 1|Phosphatidylinositol glycan anchor biosynthesis, class Q (PIGQ), variant 2|Similar to hypothetical protein FLJ13841 (LOC146325)	down	1.98006	0.029122
biological_process	GO:0009987	cellular process	TC0400001	ZNF595,ZNF718	CDNA FLJ90036 fis, clone HEMBA1001886|Zinc finger protein 595|Zinc finger protein 595 (ZNF595)|Zinc finger protein 718 (ZNF718)	down	1.97613	0.022058
biological_process	GO:0009987	cellular process	TC0600694	ASM3A,ASML3a,FLJ20177,SMPDL3A,yR36GH4.1	Acid sphingomyelinase-like phosphodiesterase 3a precursor (EC 3.1.4.-) (ASM-like phosphodiesterase 3a)|Sphingomyelin phosphodiesterase, acid-like 3A (SMPDL3A)	down	1.97601	0.0190824
biological_process	GO:0009987	cellular process	TC1901595	IASPP,NKIP1,PPP1R13L,RAI,iASPPgene	Protein phosphatase 1, regulatory (inhibitor) subunit 13 like (PPP1R13L)|RelA-associated inhibitor (Inhibitor of ASPP protein) (Protein iASPP) (PPP1R13B-like protein) (NFkB-interacting protein 1)	down	1.96845	0.021723
biological_process	GO:0009987	cellular process	TC0600616	NR2E1,TLL,TLX,XTLL	Nuclear receptor subfamily 2, group E, member 1 (NR2E1)|Orphan nuclear receptor NR2E1 (Nuclear receptor TLX) (Tailless homolog) (Tll) (hTll)	down	1.96334	0.0145191
biological_process	GO:0009987	cellular process	TC0800001	ZNF596	Zinc finger protein 596|Zinc finger protein 596 (ZNF596)	down	1.95633	0.033302
biological_process	GO:0009987	cellular process	TC0400315	CXCL1	"Chemokine (C-X-C motif) ligand 1 (melanoma growth stimulating activity, alpha) (CXCL1)|Growth-regulated protein alpha precursor (CXCL1) (Melanoma growth stimulatory activity) (MGSA) (Neutrophil-activating protein 3) (NAP-3) (GRO-alpha(1-73)) [Contains: GRO-alpha(4-73); GRO-alpha(5-73); GRO- alpha(6-73)]"	down	1.95459	0.0075605
biological_process	GO:0009987	cellular process	TC1601269	ADAT1	Adenosine deaminase, tRNA-specific 1|Adenosine deaminase, tRNA-specific 1 (ADAT1)	down	1.94675	0.0154024
biological_process	GO:0009987	cellular process	TC0400139	ANAPC4	Anaphase promoting complex subunit 4 (ANAPC4)|Anaphase-promoting complex subunit 4 (APC4) (Cyclosome subunit 4)	down	1.9414	0.021039
biological_process	GO:0009987	cellular process	TC1600992	FKSG86,KCTD13,PDIP1,POLDIP1	Potassium channel tetramerisation domain containing 13 (KCTD13)|Potassium channel tetramerization domain-containing protein 13 (Polymerase delta-interacting protein 1) (TNFAIP1-like protein)	down	1.93444	0.043003
biological_process	GO:0009987	cellular process	TC0102487	DPH5	DPH5 homolog (S. cerevisiae) (DPH5)|Probable diphthine synthase (EC 2.1.1.98) (Diphthamide biosynthesis methyltransferase)	down	1.92786	0.028037
biological_process	GO:0009987	cellular process	TC1700472	PHA2B,PRKWNK4,WNK4	Serine/threonine-protein kinase WNK4 (EC 2.7.1.37) (Protein kinase with no lysine 4) (Protein kinase, lysine-deficient 4)|WNK lysine deficient protein kinase 4 (WNK4)	down	1.92754	0.0058603
biological_process	GO:0009987	cellular process	TC1900327	CRTC1,FLJ14027,KIAA0616,MECT1,TORC1,WAMTP1	CREB regulated ion coactivator 1 (CRTC1), variant 1|CREB regulated ion coactivator 1 (CRTC1), variant 2|Mucoepidermoid carcinoma translocated protein 1 (Transducer of regulated cAMP response element-binding protein 1) (Transducer of CREB protein 1)	down	1.92429	0.021961
biological_process	GO:0009987	cellular process	TC1900479	ZNF345	Zinc finger protein 345 (ZNF345)|Zinc finger protein 345 (Zinc finger protein HZF10)	down	1.92149	0.0021188
biological_process	GO:0009987	cellular process	TC1900148	ANGPTL4	Angiopoietin-like 4 (ANGPTL4), variant 1|Angiopoietin-like 4 (ANGPTL4), variant 3|Angiopoietin-related protein 4 precursor (Angiopoietin-like 4) (Hepatic fibrinogen/angiopoietin-related protein) (HFARP)	down	1.91509	0.036159
biological_process	GO:0009987	cellular process	TC2200035	CDC45,CDC45L,CDC45L2,PORC-PI-1	CDC45 cell division cycle 45-like (S. cerevisiae) (CDC45L)|CDC45-related protein (PORC-PI-1) (Cdc45)	down	1.91222	0.030997
biological_process	GO:0009987	cellular process	TC0601714	FLJ14917,FLJ30544,SERAC1	Serine active site containing 1|Serine active site containing 1 (SERAC1)	down	1.90969	0.023079
biological_process	GO:0009987	cellular process	TC0401092	CCDC98,FLJ11520,FLJ12642,FLJ13614	Coiled-coil domain containing 98 (CCDC98)	down	1.90728	0.025424
biological_process	GO:0009987	cellular process	TC1700048	---	---	down	1.90685	0.0168198
biological_process	GO:0009987	cellular process	TC1500353	PIGB	Phosphatidylinositol glycan, class B|Phosphatidylinositol glycan, class B (PIGB)	down	1.90534	0.0189984
biological_process	GO:0009987	cellular process	TC0102481	SASS6	Spindle assembly abnormal protein 6 homolog (HsSAS-6)	down	1.9	0.019845
biological_process	GO:0009987	cellular process	TC1100318	DDB2	DNA damage-binding protein 2 (Damage-specific DNA-binding protein 2) (DDB p48 subunit) (DDBb) (UV-damaged DNA-binding protein 2) (UV-DDB 2)|Damage-specific DNA binding protein 2, 48kDa (DDB2)	down	1.89945	0.044304
biological_process	GO:0009987	cellular process	TC1600999	FLJ22603,GDPD3,MGC4171	Glycerophosphodiester phosphodiesterase domain containing 3 (GDPD3), variant 1|Glycerophosphodiester phosphodiesterase domain containing 3 (GDPD3), variant 2|Glycerophosphodiester phosphodiesterase domain containing 3 isoform 2	down	1.89487	0.021462
biological_process	GO:0009987	cellular process	TC1300098	FBP21,MGC117310,WBP4	WW domain binding protein 4 (formin binding protein 21) (WBP4)|WW domain-binding protein 4 (WBP-4) (Formin-binding protein 21)	down	1.87936	0.033719
biological_process	GO:0009987	cellular process	TC1200063	GNB3	Guanine nucleotide binding protein (G protein), beta polypeptide 3 (GNB3)|Guanine nucleotide-binding protein G(I)/G(S)/G(T) beta subunit 3 (Transducin beta chain 3)	down	1.87268	0.0104386
biological_process	GO:0009987	cellular process	TC0400112	---	CDNA FLJ13814 fis, clone THYRO1000368	down	1.86637	0.025358
biological_process	GO:0009987	cellular process	TC0100181	FLJ10420,NECAP2,RP4-798A10.1	Adaptin ear-binding coat-associated protein 2 (NECAP-2)|NECAP endocytosis associated 2 (NECAP2)	down	1.8656	0.049202
biological_process	GO:0009987	cellular process	TC0201537	FANCL,FLJ10335,PHF9,POG	Fanconi anemia, complementation group L (FANCL)|Ubiquitin ligase protein FANCL (EC 6.3.2.-) (Fanconi anemia group L protein) (Fanconi anemia-associated polypeptide of 43 kDa) (FAAP43)	down	1.86402	0.0104156
biological_process	GO:0009987	cellular process	TC1000536	LYT-10,LYT10,NFKB2	Nuclear factor NF-kappa-B p100 subunit (DNA-binding factor KBF2) (H2TF1) (Lymphocyte translocation chromosome 10) (Oncogene Lyt-10) (Lyt10) [Contains: Nuclear factor NF-kappa-B p52 subunit]|Nuclear factor of kappa light polypeptide gene enhancer in B-cells 2 (p49/p100) (NFKB2)	down	1.86337	0.021263
biological_process	GO:0009987	cellular process	TC1500274	ADAL	---	down	1.86082	0.043076
biological_process	GO:0009987	cellular process	TC0700608	DUS4L	Dihydrouridine synthase 4-like	down	1.85557	0.029622
biological_process	GO:0009987	cellular process	TC0300849	CACH,CLE,EIF-2B,EIF2B5,EIF2Bepsilon,LVWM	Eukaryotic translation initiation factor 2B, subunit 5 epsilon, 82kDa (EIF2B5)|Translation initiation factor eIF-2B epsilon subunit (eIF-2B GDP-GTP exchange factor)	down	1.85551	0.024562
biological_process	GO:0009987	cellular process	TC1701398	BRCA1,BRCAI,BRCC1,IRIS,PSCP,RNF53	Breast cancer 1, early onset (BRCA1), variant BRCA1-delta11|Breast cancer 1, early onset (BRCA1), variant BRCA1-delta11b|Breast cancer 1, early onset (BRCA1), variant BRCA1-delta14-17|Breast cancer 1, early onset (BRCA1), variant BRCA1-delta14-18|Breast cancer 1, early onset (BRCA1), variant BRCA1-delta2-10|Breast cancer 1, early onset (BRCA1), variant BRCA1-delta9-10|Breast cancer 1, early onset…	down	1.85131	0.026396
biological_process	GO:0009987	cellular process	TC1700764	DKFZp586L2022,HCNGP,HTRG,HTRP,SAP30BP	Ional regulator protein|SAP30 binding protein (SAP30BP)	down	1.84002	0.035341
biological_process	GO:0009987	cellular process	TC1401076	CEV14,GMAP-210,TRIP11,TRIP230	Thyroid hormone receptor interactor 11 (TRIP11)|Thyroid receptor-interacting protein 11 (TRIP-11) (Golgi-associated microtubule-binding protein 210) (GMAP-210) (Trip230) (Clonal evolution related gene on chromosome 14)	down	1.81982	0.033823
biological_process	GO:0009987	cellular process	TC0100099	PIK3CD	Phosphatidylinositol-4,5-bisphosphate 3-kinase catalytic subunit delta isoform (EC 2.7.1.153) (PI3-kinase p110 subunit delta) (PtdIns-3- kinase p110) (PI3K) (p110delta)|Phosphoinositide-3-kinase, catalytic, delta polypeptide (PIK3CD)	down	1.81699	0.022978
biological_process	GO:0009987	cellular process	TC1600517	SLC9A5	Sodium/hydrogen exchanger 5 (Na(+)/H(+) exchanger 5) (NHE-5) (Solute carrier family 9 member 5)|Solute carrier family 9 (sodium/hydrogen exchanger), member 5 (SLC9A5)	down	1.81659	0.0056988
biological_process	GO:0009987	cellular process	TC1601158	TK2	Thymidine kinase 2, mitochondrial (TK2)|Thymidine kinase 2, mitochondrial precursor (EC 2.7.1.21) (Mt-TK)	down	1.80564	0.0197407
biological_process	GO:0009987	cellular process	TC1701167	UNC119	Unc-119 homolog (C. elegans) (UNC119), variant 1|Unc-119 homolog (C. elegans) (UNC119), variant 2|Unc-119 protein homolog (Retinal protein 4) (HRG4)	down	1.80113	0.025977
biological_process	GO:0009987	cellular process	TC1100616	TPCN2	Two pore segment channel 2|Two pore segment channel 2 (TPCN2)	down	1.79959	0.030477
biological_process	GO:0009987	cellular process	TC0500303	PAPD4	PAP associated domain containing 4|PAP associated domain containing 4 (PAPD4)	down	1.79819	0.034962
biological_process	GO:0009987	cellular process	TC0200208	CGI-60,D2LIC,DKFZP564A033,DYNC2LI1,LIC3	Dynein 2 light intermediate chain isoform 1|Dynein, cytoplasmic 2, light intermediate chain 1 (DYNC2LI1), variant 1|Dynein, cytoplasmic 2, light intermediate chain 1 (DYNC2LI1), variant 2|Dynein, cytoplasmic 2, light intermediate chain 1 (DYNC2LI1), variant 3	down	1.79798	0.022795
biological_process	GO:0009987	cellular process	TC0201359	AC3,ADCY3,KIAA0511	Adenylate cyclase 3 (ADCY3)|Adenylate cyclase type III (EC 4.6.1.1) (Adenylate cyclase, olfactive type) (ATP pyrophosphate-lyase 3) (Adenylyl cyclase 3) (AC-III) (AC3)	down	1.79361	0.045817
biological_process	GO:0009987	cellular process	TC2200260	HRIHFB2122,KIAA1662,TARA,TRIOBP,dJ37E16.4	TRIO and F-actin binding protein (TRIOBP), variant 1|TRIO and F-actin binding protein (TRIOBP), variant 2|TRIO and F-actin binding protein (TRIOBP), variant 6|TRIO and F-actin binding protein isoform 2	down	1.79293	0.027655
biological_process	GO:0009987	cellular process	TC1700310	JCK,MGC138445,NEK12A,NEK8	NIMA (never in mitosis gene a)- related kinase 8 (NEK8)|Serine/threonine-protein kinase Nek8 (EC 2.7.1.37) (NimA-related protein kinase 8) (NIMA-related kinase 12a)	down	1.79148	0.0090188
biological_process	GO:0009987	cellular process	TC1300039	KIAA0410,NUPL1,PRO2463	Nucleoporin like 1 (NUPL1), variant 1|Nucleoporin like 1 (NUPL1), variant 2|Nucleoporin like 1 (NUPL1), variant 3|Nucleoporin p58/p45 (Nucleoporin-like 1)	down	1.78986	0.039157
biological_process	GO:0009987	cellular process	TC1101295	CSTF-77,CSTF3,MGC117398,MGC43001,MGC75122	Cleavage stimulation factor, 3' pre-RNA, subunit 3, 77kDa (CSTF3), variant 1|Cleavage stimulation factor, 3' pre-RNA, subunit 3, 77kDa (CSTF3), variant 2|Cleavage stimulation factor, 3' pre-RNA, subunit 3, 77kDa (CSTF3), variant 3|Cleavage stimulation factor, 77 kDa subunit (CSTF 77 kDa subunit) (CF- 1 77 kDa subunit) (CstF-77)	down	1.78921	0.028796
biological_process	GO:0009987	cellular process	TC0400745	---	---	down	1.78684	0.0174764
biological_process	GO:0009987	cellular process	TC0501320	CDC23	CDC23 (cell division cycle 23, yeast, homolog) (CDC23)|Cell division cycle protein 23 homolog (Anaphase-promoting complex subunit 8) (APC8) (Cyclosome subunit 8)	down	1.78453	0.041136
biological_process	GO:0009987	cellular process	TC1600323	ASPHD1	Aspartate beta-hydroxylase domain containing 1 (ASPHD1)	down	1.77676	0.0050226
biological_process	GO:0009987	cellular process	TC0901297	MGC131698,MGC23929,PCL3,PHF19	PHD finger protein 19 (PHF19), variant 2|PHD finger protein 19 isoform b	down	1.76298	0.023202
biological_process	GO:0009987	cellular process	TC0301620	FLJ33582,FLJ45739,MGC40579	Hypothetical protein MGC40579 (MGC40579)	down	1.75995	0.012843
biological_process	GO:0009987	cellular process	TC1201462	NR2C1,TR2,TR2-11	Nuclear receptor subfamily 2, group C, member 1 (NR2C1), variant 1|Nuclear receptor subfamily 2, group C, member 1 (NR2C1), variant 2|Orphan nuclear receptor TR2 (Testicular receptor 2)	down	1.75987	0.027863
biological_process	GO:0009987	cellular process	TC0900521	CEP110	Centrosomal protein 110kDa	down	1.75952	0.0126357
biological_process	GO:0009987	cellular process	TC1400691	M6A,METTL3,MT-A70,Spo8	Methyltransferase like 3 (METTL3)|N6-adenosine-methyltransferase 70 kDa subunit (EC 2.1.1.62) (MT-A70) (Methyltransferase-like protein 3)	down	1.75796	0.046295
biological_process	GO:0009987	cellular process	TC1701090	CSHMT,MGC15229,MGC24556,SHMT,SHMT1	Serine hydroxymethyltransferase 1 (soluble) (SHMT1), variant 1|Serine hydroxymethyltransferase 1 (soluble) (SHMT1), variant 2|Serine hydroxymethyltransferase, cytosolic (EC 2.1.2.1) (Serine methylase) (Glycine hydroxymethyltransferase) (SHMT)	down	1.75685	0.028817
biological_process	GO:0009987	cellular process	TC0300316	MAY1,MGC49908,PRKCD,nPKC-delta	Protein kinase C delta type (EC 2.7.1.-) (nPKC-delta)|Protein kinase C, delta (PRKCD), variant 1|Protein kinase C, delta (PRKCD), variant 2	down	1.7501	0.027099
biological_process	GO:0009987	cellular process	TC1901459	ZNF607	Zinc finger protein 607	down	1.74843	0.0199828
biological_process	GO:0009987	cellular process	TC0400693	FLJ10858,FPG2,NEIL3,hFPG2,hNEI3	Endonuclease VIII-like 3 (Nei-like 3) (DNA glycosylase FPG2)|Nei endonuclease VIII-like 3 (E. coli) (NEIL3)	down	1.74616	0.047317
biological_process	GO:0009987	cellular process	TC0100572	C1orf83,FLJ32112,FLJ39169,RP4-758J24.3	Chromosome 1 open reading frame 83 (C1orf83)	down	1.74359	0.045357
biological_process	GO:0009987	cellular process	TC1101279	KIF18A	Kinesin family member 18A|Kinesin family member 18A (KIF18A)	down	1.73351	0.031978
biological_process	GO:0009987	cellular process	TC0700554	CIP1,FLJ46905,SLC12A9	Solute carrier family 12 (potassium/chloride transporters), member 9|Solute carrier family 12 (potassium/chloride transporters), member 9 (SLC12A9)	down	1.72969	0.04252
biological_process	GO:0009987	cellular process	TC1000449	EXOC6	Exocyst complex component 6 (EXOC6), variant 1|Exocyst complex component 6 (EXOC6), variant 2|Exocyst complex component 6 (Exocyst complex component Sec15A) (Sec15- like 1)	down	1.72868	0.02782
biological_process	GO:0009987	cellular process	TC1101508	RCOR2	REST corepressor 2|REST corepressor 2 (RCOR2)	down	1.72596	0.033483
biological_process	GO:0009987	cellular process	TC0501563	GFPT2	Glucosamine--fructose-6-phosphate aminotransferase [isomerizing] 2 (EC 2.6.1.16) (Hexosephosphate aminotransferase 2) (D-fructose-6- phosphate amidotransferase 2) (GFAT 2) (GFAT2)|Glutamine-fructose-6-phosphate transaminase 2 (GFPT2)	down	1.72147	0.021676
biological_process	GO:0009987	cellular process	TC2200055	PCQAP	PC2 (positive cofactor 2, multiprotein complex) glutamine/Q-rich-associated protein (PCQAP), variant 1|PC2 (positive cofactor 2, multiprotein complex) glutamine/Q-rich-associated protein (PCQAP), variant 2|Positive cofactor 2 glutamine/Q-rich-associated protein (PC2 glutamine/Q-rich-associated protein) (TPA-inducible gene 1 protein) (TIG-1) (Activator-recruited cofactor 105 kDa component) (ARC105…	down	1.71909	0.048678
biological_process	GO:0009987	cellular process	TC2100113	MGC119447,SIM,SIM2	Single-minded homolog 2|Single-minded homolog 2 (Drosophila) (SIM2), variant SIM2|Single-minded homolog 2 (Drosophila) (SIM2), variant SIM2s	down	1.7171	0.044599
biological_process	GO:0009987	cellular process	TC1900589	ZNF575	Zinc finger protein 575|Zinc finger protein 575 (ZNF575)	down	1.71686	0.0081354
biological_process	GO:0009987	cellular process	TC2000183	DNMT3B,ICF,M.HsaIIIB	DNA (cytosine-5)-methyltransferase 3B (EC 2.1.1.37) (Dnmt3b) (DNA methyltransferase HsaIIIB) (DNA MTase HsaIIIB) (M.HsaIIIB)|DNA (cytosine-5-)-methyltransferase 3 beta (DNMT3B), variant 1|DNA (cytosine-5-)-methyltransferase 3 beta (DNMT3B), variant 2|DNA (cytosine-5-)-methyltransferase 3 beta (DNMT3B), variant 3|DNA (cytosine-5-)-methyltransferase 3 beta (DNMT3B), variant 6	down	1.71415	0.038099
biological_process	GO:0009987	cellular process	TC1800284	C18orf22,FLJ21172,HsT169	Chromosome 18 open reading frame 22 (C18orf22)|Putative ribosome-binding factor A, mitochondrial precursor	down	1.7105	0.025201
biological_process	GO:0009987	cellular process	TC0200404	RBED1	RNA binding motif and ELMO domain 1|RNA binding motif and ELMO/CED-12 domain 1 (RBED1)	down	1.70644	0.028399
biological_process	GO:0009987	cellular process	TC0200258	VRK2	Serine/threonine-protein kinase VRK2 (EC 2.7.1.37) (Vaccinia-related kinase 2)|Vaccinia related kinase 2 (VRK2)	down	1.70584	0.032238
biological_process	GO:0009987	cellular process	TC0500535	FLJ20195,FLJ21702,WDR55	WD repeat domain 55|WD repeat domain 55 (WDR55)	down	1.70388	0.046558
biological_process	GO:0009987	cellular process	TC1500239	RAD51	DNA repair protein RAD51 homolog 1 (hRAD51) (HsRAD51)|RAD51 homolog (RecA homolog, E. coli) (S. cerevisiae) (RAD51), variant 1|RAD51 homolog (RecA homolog, E. coli) (S. cerevisiae) (RAD51), variant 2	down	1.70126	0.040922
biological_process	GO:0009987	cellular process	TC0101115	RAG1AP1,RP11-540D14.5,SCP,slv	Recombination activating gene 1 activating protein 1 (RAG1AP1)|Stromal cell protein	down	1.69647	0.048804
biological_process	GO:0009987	cellular process	TC0100371	ADC,KIAA1945,ODC-p,ODC1L	Arginine decarboxylase (ADC)|Arginine decarboxylase (EC 4.1.1.19) (ARGDC) (ADC) (Ornithine decarboxylase-like protein) (ODC-paralogue) (ODC-p)	down	1.69412	0.02672
biological_process	GO:0009987	cellular process	TC0401163	CENPE	Centromere protein E|Centromere protein E, 312kDa (CENPE)	down	1.69181	0.032456
biological_process	GO:0009987	cellular process	TC1701486	HOX-2.5,HOX2,HOX2E,HOXB9	Homeobox B9 (HOXB9)|Homeobox protein Hox-B9 (Hox-2E) (Hox-2.5)	down	1.69154	0.027736
biological_process	GO:0009987	cellular process	TC1701797	RFNG	Beta-1,3-N-acetylglucosaminyltransferase radical fringe (EC 2.4.1.222) (O-fucosylpeptide 3-beta-N-acetylglucosaminyltransferase)	down	1.68868	0.041779
biological_process	GO:0009987	cellular process	TC0102172	HIVEP3	Immunodeficiency virus type I enhancer binding protein 3|Immunodeficiency virus type I enhancer binding protein 3 (HIVEP3)	down	1.68492	0.0124557
biological_process	GO:0009987	cellular process	TC0701534	PUS7	Probable pseudouridine synthase KIAA1897 (EC 5.4.99.-)	down	1.67973	0.040865
biological_process	GO:0009987	cellular process	TC0100294	HU-1,MAPKAPK1A,RPS6KA1,RSK,RSK1,S6K-alpha1	Ribosomal protein S6 kinase alpha 1 (EC 2.7.1.37) (S6K-alpha 1) (90 kDa ribosomal protein S6 kinase 1) (p90-RSK 1) (Ribosomal S6 kinase 1) (RSK-1) (pp90RSK1)|Ribosomal protein S6 kinase, 90kDa, polypeptide 1 (RPS6KA1), variant 1|Ribosomal protein S6 kinase, 90kDa, polypeptide 1 (RPS6KA1), variant 2	down	1.67949	0.00086331
biological_process	GO:0009987	cellular process	TC1600174	C16orf75	Chromosome 16 open reading frame 75 (C16orf75)	down	1.67925	0.045836
biological_process	GO:0009987	cellular process	TC0101462	IKBKE	Inhibitor of nuclear factor kappa-B kinase epsilon subunit (EC 2.7.1.-) (I kappa-B kinase epsilon) (IkBKE) (IKK-epsilon) (IKK-E) (Inducible I kappa-B kinase) (IKK-i)	down	1.67827	0.044501
biological_process	GO:0009987	cellular process	TC0501129	CAK,CCNH,p34,p37	Cyclin H (CCNH)|Cyclin-H (MO15-associated protein) (p37) (p34)	down	1.67723	0.033756
biological_process	GO:0009987	cellular process	TC0600966	DTNBP1	Dystrobrevin binding protein 1 (DTNBP1), variant 1|Dystrobrevin binding protein 1 (DTNBP1), variant 2|Dystrobrevin binding protein 1 (DTNBP1), variant 3|Dystrobrevin-binding protein 1 (Dysbindin) (Hermansky-Pudlak syndrome 7 protein)	down	1.67512	0.030317
biological_process	GO:0009987	cellular process	TC1600346	PHKG2	Phosphorylase b kinase gamma catalytic chain, testis/liver isoform (EC 2.7.1.38) (PHK-gamma-T) (Phosphorylase kinase gamma subunit 2) (PSK-C3)|Phosphorylase kinase, gamma 2 (testis) (PHKG2)	down	1.66442	0.048759
biological_process	GO:0009987	cellular process	TC0800527	MTBP	Mdm2, transformed 3T3 cell double minute 2, p53 binding protein (mouse) binding protein, 104kDa (MTBP)|Mdm2, transformed 3T3 cell double minute 2, p53 binding protein binding protein	down	1.66138	0.040915
biological_process	GO:0009987	cellular process	TC1200763	P2RX4,P2X4,P2X4R	P2X purinoceptor 4 (ATP receptor) (P2X4) (Purinergic receptor)|Purinergic receptor P2X, ligand-gated ion channel, 4 (P2RX4)	down	1.66022	0.031183
biological_process	GO:0009987	cellular process	TC0300288	HEMK,HEMK1,MTQ1	HemK methyltransferase family member 1 (EC 2.1.1.-) (M.HsaHemKP)|HemK methyltransferase family member 1 (HEMK1)	down	1.65539	0.0159575
biological_process	GO:0009987	cellular process	TC2000461	DCR3,DJ583P15.1.1,M68,RTEL1,TNFRSF6B,TR6	Regulator of telomere elongation helicase 1 (RTEL1), variant 1|Regulator of telomere elongation helicase 1 (RTEL1), variant 2|Tumor necrosis factor receptor superfamily member 6B precursor (Decoy receptor for Fas ligand) (Decoy receptor 3) (DcR3) (M68)|Tumor necrosis factor receptor superfamily, member 6b, decoy (TNFRSF6B), variant M68C|Tumor necrosis factor receptor superfamily, member 6b, decoy…	down	1.65463	0.048622
biological_process	GO:0009987	cellular process	TC1700047	ARB2,ARR2,ARRB2,DKFZp686L0365	Arrestin, beta 2 (ARRB2), variant 1|Arrestin, beta 2 (ARRB2), variant 2|Beta-arrestin-2 (Arrestin, beta 2)	down	1.65457	0.046855
biological_process	GO:0009987	cellular process	TC1500238	AF15Q14,CASC5,D40,KIAA1570	Cancer susceptibility candidate 5 (CASC5), variant 1|Cancer susceptibility candidate 5 (CASC5), variant 2|Cancer susceptibility candidate gene 5 protein (ALL1-fused gene from chromosome 15q14) (AF15q14) (D40/AF15q14 protein)	down	1.65339	0.04116
biological_process	GO:0009987	cellular process	TC0100802	CYB561D1,FLJ39035,FLJ44753,RP5-831G13.3	Cytochrome b-561 domain containing 1 (CYB561D1)|Cytochrome b561 domain-containing protein 1	down	1.64539	0.038819
biological_process	GO:0009987	cellular process	TC1901776	ZNF415	Zinc finger protein 415|Zinc finger protein 415 (ZNF415)	down	1.64425	0.023863
biological_process	GO:0009987	cellular process	TC0700112	CG1,NLP-1,NLP_1,NUPL2,hCG1	Nucleoporin like 2 (NUPL2)|Nucleoporin-like 2 (NLP-1) (hCG1) (NUP42 homolog)	down	1.64417	0.038183
biological_process	GO:0009987	cellular process	TC0201649	TMEM166	Transmembrane protein 166 (TMEM166)	down	1.64275	0.030722
biological_process	GO:0009987	cellular process	TC1200851	FLJ20755,KOX20,ZNF26	Zinc finger protein 26 (ZNF26)|Zinc finger protein 26 (Zinc finger protein KOX20)	down	1.6424	0.045801
biological_process	GO:0009987	cellular process	TC0400815	ACOX3	Acyl-Coenzyme A oxidase 3, pristanoyl (ACOX3)|Acyl-coenzyme A oxidase 3, peroxisomal (EC 1.3.3.6) (Pristanoyl-CoA oxidase) (Branched-chain acyl-CoA oxidase) (BRCACox)	down	1.63568	0.047341
biological_process	GO:0009987	cellular process	TC0100275	HMIC,MAN1A3,MAN1C,MAN1C1,pp6318	Mannosidase, alpha, class 1C, member 1 (MAN1C1)|Mannosyl-oligosaccharide 1,2-alpha-mannosidase IC (EC 3.2.1.113) (Processing alpha-1,2-mannosidase IC) (Alpha-1,2-mannosidase IC) (Mannosidase alpha class 1C member 1) (HMIC)	down	1.63502	0.0082551
biological_process	GO:0009987	cellular process	TC1201167	FLJ10494,FLJ36251,KIAA1174,LIMR,LMBR1L	Limb region 1 homolog (mouse)-like (LMBR1L)|Protein LMBR1L (Lipocalin-1-interacting membrane receptor) (Lipocalin- interacting membrane receptor)	down	1.63233	0.04236
biological_process	GO:0009987	cellular process	TC1100654	ARHGEF17	Rho guanine nucleotide exchange factor (GEF) 17|Rho guanine nucleotide exchange factor (GEF) 17 (ARHGEF17)	down	1.62932	0.040524
biological_process	GO:0009987	cellular process	TC1901042	APBA3,MGC:15815,X11L2,mint3	Amyloid beta (A4) precursor protein-binding, family A, member 3 (X11-like 2) (APBA3)|Amyloid beta A4 precursor protein-binding family A member 3 (Neuron- specific X11L2 protein) (Neuronal Munc18-1-interacting protein 3) (Mint-3) (Adapter protein X11gamma)	down	1.62369	0.0199791
biological_process	GO:0009987	cellular process	TC1900340	---	---	down	1.62246	0.014683
biological_process	GO:0009987	cellular process	TC2000670	E2F-1,E2F1,RBBP3,RBP3	E2F ion factor 1 (E2F1)|Ion factor E2F1 (E2F-1) (Retinoblastoma-binding protein 3) (RBBP-3) (PRB-binding protein E2F-1) (PBR3) (Retinoblastoma-associated protein 1) (RBAP-1)	down	1.61446	0.0183779
biological_process	GO:0009987	cellular process	TC2000539	FLJ11085,KIAA1434,MGC26147,RP5-1022P6.2	Hypothetical protein KIAA1434 (KIAA1434)	down	1.6144	0.045521
biological_process	GO:0009987	cellular process	TC1200546	PTPRQ	Protein tyrosine phosphatase RQ (Fragment)	down	1.61184	0.036805
biological_process	GO:0009987	cellular process	TC1200303	TROAP	Trophinin associated protein (tastin) (TROAP)|Trophinin-associated protein (Tastin) (Trophinin-assisting protein)	down	1.61078	0.048559
biological_process	GO:0009987	cellular process	TC0101016	TARSL1	Threonyl-tRNA synthetase-like 1|Threonyl-tRNA synthetase-like 1 (TARSL1)	down	1.60544	0.04862
biological_process	GO:0009987	cellular process	TC0900697	GPSM1	G-protein signalling modulator 1 (AGS3-like, C. elegans)	down	1.60521	0.038703
biological_process	GO:0009987	cellular process	TC1201208	CP2,LBP-1C,LSF,SEF,TFCP2,TFCP2C	Ion factor CP2|Ion factor CP2 (TFCP2)	down	1.6052	0.048357
biological_process	GO:0009987	cellular process	TC1600722	FLJ21988,HPRN,LET1L,NARFL,PRN	Nuclear prelamin A recognition factor-like|Nuclear prelamin A recognition factor-like (NARFL)	down	1.60321	0.025184
biological_process	GO:0009987	cellular process	TC0501065	ENC1	Ectoderm-neural cortex 1 protein (ENC-1) (p53-induced protein 10) (Nuclear matrix protein NRP/B)|Ectodermal-neural cortex (with BTB-like domain) (ENC1)	down	1.60095	0.035958
biological_process	GO:0009987	cellular process	TC1900302	SLC27A1	Long-chain fatty acid transport protein 1 (EC 6.2.1.-) (Fatty acid transport protein 1) (FATP-1) (Solute carrier family 27 member 1)	down	1.6	0.034562
biological_process	GO:0009987	cellular process	TC0500146	DKFZp547N213,FBX4,FBXO4,FLJ10141	F-box only protein 4|F-box protein 4 (FBXO4), variant 1	down	1.59512	0.033164
biological_process	GO:0009987	cellular process	TC1200869	DCP1,DCP1B,hDcp1b	DCP1 decapping enzyme homolog B (S. cerevisiae) (DCP1B)|Decapping enzyme 1B (EC 3.-.-.-)	down	1.59164	0.049759
biological_process	GO:0009987	cellular process	TC0701412	PEX1	Peroxisome biogenesis factor 1 (PEX1)|Peroxisome biogenesis factor 1 (Peroxin-1) (Peroxisome biogenesis disorder protein 1)	down	1.59096	0.044404
biological_process	GO:0009987	cellular process	TC1600512	FBL8,FBXL8,FLJ11278,HSF4,MGC19959	F-box and leucine-rich repeat protein 8 (FBXL8)|F-box/LRR-repeat protein 8 (F-box and leucine-rich repeat protein 8) (F-box protein FBL8)|Heat shock factor protein 4 (HSF 4) (Heat shock ion factor 4) (HSTF 4) (hHSF4)|Heat shock ion factor 4 (HSF4)	down	1.58539	0.023739
biological_process	GO:0009987	cellular process	TC1700098	POLR2A	DNA-directed RNA polymerase II largest subunit (EC 2.7.7.6) (RPB1)|Polymerase (RNA) II (DNA directed) polypeptide A, 220kDa (POLR2A)	down	1.58307	0.024058
biological_process	GO:0009987	cellular process	TC1900625	RELB	Ion factor RelB (I-Rel)|V-rel reticuloendotheliosis viral oncogene homolog B, nuclear factor of kappa light polypeptide gene enhancer in B-cells 3 (avian) (RELB)	down	1.57977	0.025103
biological_process	GO:0009987	cellular process	TC1900935	ZNF530	Zinc finger protein 530|Zinc finger protein 530 (ZNF530)	down	1.57872	0.0107577
biological_process	GO:0009987	cellular process	TC0201650	C2orf3,DNABF,GCF,TCF9	Chromosome 2 open reading frame 3 (C2orf3)|GC-rich sequence DNA-binding factor (GCF) (ion factor 9) (TCF-9)	down	1.57644	0.030384
biological_process	GO:0009987	cellular process	TC2000800	ZNF334	Zinc finger protein 334|Zinc finger protein 334 (ZNF334), variant 1|Zinc finger protein 334 (ZNF334), variant 2	down	1.57506	0.047575
biological_process	GO:0009987	cellular process	TC2200343	ADPN,C22orf20,PNPLA3,iPLA(2)epsilon	"Adiponutrin (iPLA2-epsilon) [Includes: Triacylglycerol lipase (EC 3.1.1.3); Acylglycerol O-acyltransferase (EC 2.3.1.-)]|Patatin-like phospholipase domain containing 3 (PNPLA3)"	down	1.57339	0.031941
biological_process	GO:0009987	cellular process	TC1201391	PSRC2	---	down	1.55577	0.048979
biological_process	GO:0009987	cellular process	TC0100132	TNFRSF1B	Tumor necrosis factor receptor superfamily member 1B precursor (Tumor necrosis factor receptor 2) (TNF-R2) (Tumor necrosis factor receptor type II) (p75) (p80 TNF-alpha receptor) (CD120b antigen) (Etanercept) [Contains: Tumor necrosis factor receptor supe|Tumor necrosis factor receptor superfamily, member 1B (TNFRSF1B)	down	1.55493	0.0065955
biological_process	GO:0009987	cellular process	TC0901180	XP1,XPA,XPAC	DNA-repair protein complementing XP-A cells (Xeroderma pigmentosum group A complementing protein)|Xeroderma pigmentosum, complementation group A (XPA)	down	1.55445	0.0089791
biological_process	GO:0009987	cellular process	TC0600278	C6orf26,DKFZp434C1615,G7,MGC2939,MSH5,MutSH5,NG23	Chromosome 6 open reading frame 26 (C6orf26)|MutS homolog 5 (E. coli) (MSH5), variant 1|MutS homolog 5 (E. coli) (MSH5), variant 2|MutS homolog 5 (E. coli) (MSH5), variant 4|MutS protein homolog 5	down	1.54976	0.02654
biological_process	GO:0009987	cellular process	TC2200742	SULT4A1	Sulfotransferase 4A1 (EC 2.8.2.-) (Brain sulfotransferase-like protein) (hBR-STL) (hBR-STL-1) (Nervous system sulfotransferase) (NST)|Sulfotransferase family 4A, member 1 (SULT4A1)	down	1.54882	0.00047682
biological_process	GO:0009987	cellular process	TC0900594	COQ4	Coenzyme Q4 homolog (S. cerevisiae) (COQ4)|Ubiquinone biosynthesis protein COQ4 homolog (Coenzyme Q biosynthesis protein 4 homolog)	down	1.54379	0.029165
biological_process	GO:0009987	cellular process	TC0102552	PPM1J	Protein phosphatase 1J (PP2C domain containing)	down	1.53962	0.02662
biological_process	GO:0009987	cellular process	TC0102258	ZCCHC11	Zinc finger CCHC domain-containing protein 11|Zinc finger, CCHC domain containing 11 (ZCCHC11), variant 1|Zinc finger, CCHC domain containing 11 (ZCCHC11), variant 2	down	1.53091	0.049923
biological_process	GO:0009987	cellular process	TC0800788	ALUNC,AU,HR,HSA277165	Hairless homolog (mouse) (HR), variant 1|Hairless homolog (mouse) (HR), variant 2|Protein hairless	down	1.52808	0.017119
biological_process	GO:0009987	cellular process	TC1400122	REC8,REC8L1,Rec8p	Meiotic recombination protein REC8-like 1 (Cohesin Rec8p)|REC8-like 1 (yeast) (REC8L1)	down	1.52381	0.025785
biological_process	GO:0009987	cellular process	TC1101042	FLJ20219,MU-PCDH,MUCDHL	Mucin and cadherin-like (MUCDHL), variant 1|Mucin and cadherin-like (MUCDHL), variant 3|Mucin and cadherin-like protein precursor (Mu-protocadherin)	down	1.52381	0.028917
biological_process	GO:0009987	cellular process	TC0901266	ALAD,ALADH,MGC5057,PBGS	Aminolevulinate, delta-, dehydratase (ALAD), variant 1|Aminolevulinate, delta-, dehydratase (ALAD), variant 2|Delta-aminolevulinic acid dehydratase (EC 4.2.1.24) (Porphobilinogen synthase) (ALADH)	down	1.51887	0.0063033
biological_process	GO:0009987	cellular process	TC0801337	NFKBIL2	I-kappa-B-related protein|Nuclear factor of kappa light polypeptide gene enhancer in B-cells inhibitor-like 2 (NFKBIL2)	down	1.50419	0.038935
biological_process	GO:0009987	cellular process	TC1500827	RASGRP1	RAS guanyl releasing protein 1|RAS guanyl releasing protein 1 (calcium and DAG-regulated) (RASGRP1)	down	1.50383	0.049703
biological_process	GO:0009987	cellular process	TC0300163	FLJ10343,FLJ12539,FLJ22075,XYLB	Xylulokinase homolog|Xylulokinase homolog (H. influenzae) (XYLB)	down	1.50122	0.033523
biological_process	GO:0009987	cellular process	TC1800277	MGC138448,NF-ATC,NFAT2,NFATC1,NFATc	Nuclear factor of activated T-cells, cytoplasmic 1 (NFAT ion complex cytosolic component) (NF-ATc1) (NF-ATc)|Nuclear factor of activated T-cells, cytoplasmic, calcineurin-dependent 1 (NFATC1), variant 1|Nuclear factor of activated T-cells, cytoplasmic, calcineurin-dependent 1 (NFATC1), variant 2|Nuclear factor of activated T-cells, cytoplasmic, calcineurin-dependent 1 (NFATC1), variant 3|Nuclear …	down	1.5	0.0155374
biological_process	GO:0051716	cellular response to stimulus	TC0300865	LZK,MAP3K13,MGC133196	Mitogen-activated protein kinase kinase kinase 13 (EC 2.7.1.37) (Mixed lineage kinase) (MLK) (Leucine zipper-bearing kinase)|Mitogen-activated protein kinase kinase kinase 13 (MAP3K13)	up	2.06398	0.02338
biological_process	GO:0051716	cellular response to stimulus	TC0400457	RRH	Retinal pigment epithelium-derived rhodopsin homolog (RRH)|Visual pigment-like receptor peropsin	up	1.948	0.0118216
biological_process	GO:0051716	cellular response to stimulus	TC1700717	MAP2K6,MAPKK6,MEK6,MKK6,PRKMK6,SAPKK3	Dual specificity mitogen-activated protein kinase kinase 6 (EC 2.7.1.-) (MAP kinase kinase 6) (MAPKK 6) (MAPK/ERK kinase 6) (SAPKK3)|Mitogen-activated protein kinase kinase 6 (MAP2K6)	up	1.64674	0.0083792
biological_process	GO:0051716	cellular response to stimulus	TC0201235	CAPN10	Calpain 10 (CAPN10), variant 1|Calpain 10 (CAPN10), variant 3|Calpain 10 (CAPN10), variant 7|Calpain 10 (CAPN10), variant 8|Calpain-10 (EC 3.4.22.-) (Calcium-activated neutral proteinase 10) (CANP 10)	up	1.50548	0.020543
biological_process	GO:0051716	cellular response to stimulus	TC2000211	MAP1ALC3,MAP1BLC3,MAP1LC3A	Microtubule-associated protein 1 light chain 3 alpha (MAP1LC3A), variant 1|Microtubule-associated protein 1 light chain 3 alpha (MAP1LC3A), variant 2|Microtubule-associated proteins 1A/1B light chain 3A precursor (MAP1A/MAP1B LC3 A) (MAP1A/1B light chain 3 A) (MAP1 light chain 3- like protein 1) (Microtubule-associated protein 1 light chain 3 alpha) (Autophagy-related protein LC3 A) (Autophagy-re…	up	1.5	0.00075758
biological_process	GO:0051716	cellular response to stimulus	TC1600805	BTBD12	BTB/POZ domain-containing protein 12	up	1.5	0.047541
biological_process	GO:0051716	cellular response to stimulus	TC0400886	RFC1	Activator 1 140 kDa subunit (Replication factor C large subunit) (A1 140 kDa subunit) (RF-C 140 kDa subunit) (Activator 1 large subunit) (DNA-binding protein PO-GA)	down	2.09449	0.022255
biological_process	GO:0051716	cellular response to stimulus	TC0400312	IL8	Interleukin 8 (IL8)|Interleukin-8 precursor (IL-8) (CXCL8) (Monocyte-derived neutrophil chemotactic factor) (MDNCF) (T-cell chemotactic factor) (Neutrophil- activating protein 1) (NAP-1) (Protein 3-10C) (Granulocyte chemotactic protein 1) (GCP-1) (Monocyte derived neutrophil	down	2.0565	0.0070039
biological_process	GO:0051716	cellular response to stimulus	TC0401092	CCDC98,FLJ11520,FLJ12642,FLJ13614	Coiled-coil domain containing 98 (CCDC98)	down	1.90728	0.025424
biological_process	GO:0051716	cellular response to stimulus	TC1100318	DDB2	DNA damage-binding protein 2 (Damage-specific DNA-binding protein 2) (DDB p48 subunit) (DDBb) (UV-damaged DNA-binding protein 2) (UV-DDB 2)|Damage-specific DNA binding protein 2, 48kDa (DDB2)	down	1.89945	0.044304
biological_process	GO:0051716	cellular response to stimulus	TC1200063	GNB3	Guanine nucleotide binding protein (G protein), beta polypeptide 3 (GNB3)|Guanine nucleotide-binding protein G(I)/G(S)/G(T) beta subunit 3 (Transducin beta chain 3)	down	1.87268	0.0104386
biological_process	GO:0051716	cellular response to stimulus	TC0201537	FANCL,FLJ10335,PHF9,POG	Fanconi anemia, complementation group L (FANCL)|Ubiquitin ligase protein FANCL (EC 6.3.2.-) (Fanconi anemia group L protein) (Fanconi anemia-associated polypeptide of 43 kDa) (FAAP43)	down	1.86402	0.0104156
biological_process	GO:0051716	cellular response to stimulus	TC0300849	CACH,CLE,EIF-2B,EIF2B5,EIF2Bepsilon,LVWM	Eukaryotic translation initiation factor 2B, subunit 5 epsilon, 82kDa (EIF2B5)|Translation initiation factor eIF-2B epsilon subunit (eIF-2B GDP-GTP exchange factor)	down	1.85551	0.024562
biological_process	GO:0051716	cellular response to stimulus	TC1701398	BRCA1,BRCAI,BRCC1,IRIS,PSCP,RNF53	Breast cancer 1, early onset (BRCA1), variant BRCA1-delta11|Breast cancer 1, early onset (BRCA1), variant BRCA1-delta11b|Breast cancer 1, early onset (BRCA1), variant BRCA1-delta14-17|Breast cancer 1, early onset (BRCA1), variant BRCA1-delta14-18|Breast cancer 1, early onset (BRCA1), variant BRCA1-delta2-10|Breast cancer 1, early onset (BRCA1), variant BRCA1-delta9-10|Breast cancer 1, early onset…	down	1.85131	0.026396
biological_process	GO:0051716	cellular response to stimulus	TC1701167	UNC119	Unc-119 homolog (C. elegans) (UNC119), variant 1|Unc-119 homolog (C. elegans) (UNC119), variant 2|Unc-119 protein homolog (Retinal protein 4) (HRG4)	down	1.80113	0.025977
biological_process	GO:0051716	cellular response to stimulus	TC0201359	AC3,ADCY3,KIAA0511	Adenylate cyclase 3 (ADCY3)|Adenylate cyclase type III (EC 4.6.1.1) (Adenylate cyclase, olfactive type) (ATP pyrophosphate-lyase 3) (Adenylyl cyclase 3) (AC-III) (AC3)	down	1.79361	0.045817
biological_process	GO:0051716	cellular response to stimulus	TC0400693	FLJ10858,FPG2,NEIL3,hFPG2,hNEI3	Endonuclease VIII-like 3 (Nei-like 3) (DNA glycosylase FPG2)|Nei endonuclease VIII-like 3 (E. coli) (NEIL3)	down	1.74616	0.047317
biological_process	GO:0051716	cellular response to stimulus	TC1500239	RAD51	DNA repair protein RAD51 homolog 1 (hRAD51) (HsRAD51)|RAD51 homolog (RecA homolog, E. coli) (S. cerevisiae) (RAD51), variant 1|RAD51 homolog (RecA homolog, E. coli) (S. cerevisiae) (RAD51), variant 2	down	1.70126	0.040922
biological_process	GO:0051716	cellular response to stimulus	TC0501129	CAK,CCNH,p34,p37	Cyclin H (CCNH)|Cyclin-H (MO15-associated protein) (p37) (p34)	down	1.67723	0.033756
biological_process	GO:0051716	cellular response to stimulus	TC2000461	DCR3,DJ583P15.1.1,M68,RTEL1,TNFRSF6B,TR6	Regulator of telomere elongation helicase 1 (RTEL1), variant 1|Regulator of telomere elongation helicase 1 (RTEL1), variant 2|Tumor necrosis factor receptor superfamily member 6B precursor (Decoy receptor for Fas ligand) (Decoy receptor 3) (DcR3) (M68)|Tumor necrosis factor receptor superfamily, member 6b, decoy (TNFRSF6B), variant M68C|Tumor necrosis factor receptor superfamily, member 6b, decoy…	down	1.65463	0.048622
biological_process	GO:0051716	cellular response to stimulus	TC0901180	XP1,XPA,XPAC	DNA-repair protein complementing XP-A cells (Xeroderma pigmentosum group A complementing protein)|Xeroderma pigmentosum, complementation group A (XPA)	down	1.55445	0.0089791
biological_process	GO:0051716	cellular response to stimulus	TC0600278	C6orf26,DKFZp434C1615,G7,MGC2939,MSH5,MutSH5,NG23	Chromosome 6 open reading frame 26 (C6orf26)|MutS homolog 5 (E. coli) (MSH5), variant 1|MutS homolog 5 (E. coli) (MSH5), variant 2|MutS homolog 5 (E. coli) (MSH5), variant 4|MutS protein homolog 5	down	1.54976	0.02654
biological_process	GO:0051716	cellular response to stimulus	TC0102258	ZCCHC11	Zinc finger CCHC domain-containing protein 11|Zinc finger, CCHC domain containing 11 (ZCCHC11), variant 1|Zinc finger, CCHC domain containing 11 (ZCCHC11), variant 2	down	1.53091	0.049923
biological_process	GO:0050000	chromosome localization	TC0501320	CDC23	CDC23 (cell division cycle 23, yeast, homolog) (CDC23)|Cell division cycle protein 23 homolog (Anaphase-promoting complex subunit 8) (APC8) (Cyclosome subunit 8)	down	1.78453	0.041136
biological_process	GO:0050000	chromosome localization	TC1101279	KIF18A	Kinesin family member 18A|Kinesin family member 18A (KIF18A)	down	1.73351	0.031978
biological_process	GO:0050000	chromosome localization	TC0401163	CENPE	Centromere protein E|Centromere protein E, 312kDa (CENPE)	down	1.69181	0.032456
biological_process	GO:0007059	chromosome segregation	TC1701398	BRCA1,BRCAI,BRCC1,IRIS,PSCP,RNF53	Breast cancer 1, early onset (BRCA1), variant BRCA1-delta11|Breast cancer 1, early onset (BRCA1), variant BRCA1-delta11b|Breast cancer 1, early onset (BRCA1), variant BRCA1-delta14-17|Breast cancer 1, early onset (BRCA1), variant BRCA1-delta14-18|Breast cancer 1, early onset (BRCA1), variant BRCA1-delta2-10|Breast cancer 1, early onset (BRCA1), variant BRCA1-delta9-10|Breast cancer 1, early onset…	down	1.85131	0.026396
biological_process	GO:0007059	chromosome segregation	TC0501320	CDC23	CDC23 (cell division cycle 23, yeast, homolog) (CDC23)|Cell division cycle protein 23 homolog (Anaphase-promoting complex subunit 8) (APC8) (Cyclosome subunit 8)	down	1.78453	0.041136
biological_process	GO:0007059	chromosome segregation	TC1101279	KIF18A	Kinesin family member 18A|Kinesin family member 18A (KIF18A)	down	1.73351	0.031978
biological_process	GO:0007059	chromosome segregation	TC0401163	CENPE	Centromere protein E|Centromere protein E, 312kDa (CENPE)	down	1.69181	0.032456
biological_process	GO:0007059	chromosome segregation	TC1400122	REC8,REC8L1,Rec8p	Meiotic recombination protein REC8-like 1 (Cohesin Rec8p)|REC8-like 1 (yeast) (REC8L1)	down	1.52381	0.025785
biological_process	GO:0006259	DNA metabolic process	TC1600805	BTBD12	BTB/POZ domain-containing protein 12	up	1.5	0.047541
biological_process	GO:0006259	DNA metabolic process	TC0400886	RFC1	Activator 1 140 kDa subunit (Replication factor C large subunit) (A1 140 kDa subunit) (RF-C 140 kDa subunit) (Activator 1 large subunit) (DNA-binding protein PO-GA)	down	2.09449	0.022255
biological_process	GO:0006259	DNA metabolic process	TC1600992	FKSG86,KCTD13,PDIP1,POLDIP1	Potassium channel tetramerisation domain containing 13 (KCTD13)|Potassium channel tetramerization domain-containing protein 13 (Polymerase delta-interacting protein 1) (TNFAIP1-like protein)	down	1.93444	0.043003
biological_process	GO:0006259	DNA metabolic process	TC2200035	CDC45,CDC45L,CDC45L2,PORC-PI-1	CDC45 cell division cycle 45-like (S. cerevisiae) (CDC45L)|CDC45-related protein (PORC-PI-1) (Cdc45)	down	1.91222	0.030997
biological_process	GO:0006259	DNA metabolic process	TC0401092	CCDC98,FLJ11520,FLJ12642,FLJ13614	Coiled-coil domain containing 98 (CCDC98)	down	1.90728	0.025424
biological_process	GO:0006259	DNA metabolic process	TC1100318	DDB2	DNA damage-binding protein 2 (Damage-specific DNA-binding protein 2) (DDB p48 subunit) (DDBb) (UV-damaged DNA-binding protein 2) (UV-DDB 2)|Damage-specific DNA binding protein 2, 48kDa (DDB2)	down	1.89945	0.044304
biological_process	GO:0006259	DNA metabolic process	TC0201537	FANCL,FLJ10335,PHF9,POG	Fanconi anemia, complementation group L (FANCL)|Ubiquitin ligase protein FANCL (EC 6.3.2.-) (Fanconi anemia group L protein) (Fanconi anemia-associated polypeptide of 43 kDa) (FAAP43)	down	1.86402	0.0104156
biological_process	GO:0006259	DNA metabolic process	TC1701398	BRCA1,BRCAI,BRCC1,IRIS,PSCP,RNF53	Breast cancer 1, early onset (BRCA1), variant BRCA1-delta11|Breast cancer 1, early onset (BRCA1), variant BRCA1-delta11b|Breast cancer 1, early onset (BRCA1), variant BRCA1-delta14-17|Breast cancer 1, early onset (BRCA1), variant BRCA1-delta14-18|Breast cancer 1, early onset (BRCA1), variant BRCA1-delta2-10|Breast cancer 1, early onset (BRCA1), variant BRCA1-delta9-10|Breast cancer 1, early onset…	down	1.85131	0.026396
biological_process	GO:0006259	DNA metabolic process	TC1601158	TK2	Thymidine kinase 2, mitochondrial (TK2)|Thymidine kinase 2, mitochondrial precursor (EC 2.7.1.21) (Mt-TK)	down	1.80564	0.0197407
biological_process	GO:0006259	DNA metabolic process	TC0400693	FLJ10858,FPG2,NEIL3,hFPG2,hNEI3	Endonuclease VIII-like 3 (Nei-like 3) (DNA glycosylase FPG2)|Nei endonuclease VIII-like 3 (E. coli) (NEIL3)	down	1.74616	0.047317
biological_process	GO:0006259	DNA metabolic process	TC2000183	DNMT3B,ICF,M.HsaIIIB	DNA (cytosine-5)-methyltransferase 3B (EC 2.1.1.37) (Dnmt3b) (DNA methyltransferase HsaIIIB) (DNA MTase HsaIIIB) (M.HsaIIIB)|DNA (cytosine-5-)-methyltransferase 3 beta (DNMT3B), variant 1|DNA (cytosine-5-)-methyltransferase 3 beta (DNMT3B), variant 2|DNA (cytosine-5-)-methyltransferase 3 beta (DNMT3B), variant 3|DNA (cytosine-5-)-methyltransferase 3 beta (DNMT3B), variant 6	down	1.71415	0.038099
biological_process	GO:0006259	DNA metabolic process	TC1500239	RAD51	DNA repair protein RAD51 homolog 1 (hRAD51) (HsRAD51)|RAD51 homolog (RecA homolog, E. coli) (S. cerevisiae) (RAD51), variant 1|RAD51 homolog (RecA homolog, E. coli) (S. cerevisiae) (RAD51), variant 2	down	1.70126	0.040922
biological_process	GO:0006259	DNA metabolic process	TC0101115	RAG1AP1,RP11-540D14.5,SCP,slv	Recombination activating gene 1 activating protein 1 (RAG1AP1)|Stromal cell protein	down	1.69647	0.048804
biological_process	GO:0006259	DNA metabolic process	TC1600174	C16orf75	Chromosome 16 open reading frame 75 (C16orf75)	down	1.67925	0.045836
biological_process	GO:0006259	DNA metabolic process	TC0501129	CAK,CCNH,p34,p37	Cyclin H (CCNH)|Cyclin-H (MO15-associated protein) (p37) (p34)	down	1.67723	0.033756
biological_process	GO:0006259	DNA metabolic process	TC0300288	HEMK,HEMK1,MTQ1	HemK methyltransferase family member 1 (EC 2.1.1.-) (M.HsaHemKP)|HemK methyltransferase family member 1 (HEMK1)	down	1.65539	0.0159575
biological_process	GO:0006259	DNA metabolic process	TC2000461	DCR3,DJ583P15.1.1,M68,RTEL1,TNFRSF6B,TR6	Regulator of telomere elongation helicase 1 (RTEL1), variant 1|Regulator of telomere elongation helicase 1 (RTEL1), variant 2|Tumor necrosis factor receptor superfamily member 6B precursor (Decoy receptor for Fas ligand) (Decoy receptor 3) (DcR3) (M68)|Tumor necrosis factor receptor superfamily, member 6b, decoy (TNFRSF6B), variant M68C|Tumor necrosis factor receptor superfamily, member 6b, decoy…	down	1.65463	0.048622
biological_process	GO:0006259	DNA metabolic process	TC0500146	DKFZp547N213,FBX4,FBXO4,FLJ10141	F-box only protein 4|F-box protein 4 (FBXO4), variant 1	down	1.59512	0.033164
biological_process	GO:0006259	DNA metabolic process	TC0901180	XP1,XPA,XPAC	DNA-repair protein complementing XP-A cells (Xeroderma pigmentosum group A complementing protein)|Xeroderma pigmentosum, complementation group A (XPA)	down	1.55445	0.0089791
biological_process	GO:0006259	DNA metabolic process	TC0600278	C6orf26,DKFZp434C1615,G7,MGC2939,MSH5,MutSH5,NG23	Chromosome 6 open reading frame 26 (C6orf26)|MutS homolog 5 (E. coli) (MSH5), variant 1|MutS homolog 5 (E. coli) (MSH5), variant 2|MutS homolog 5 (E. coli) (MSH5), variant 4|MutS protein homolog 5	down	1.54976	0.02654
biological_process	GO:0006259	DNA metabolic process	TC1400122	REC8,REC8L1,Rec8p	Meiotic recombination protein REC8-like 1 (Cohesin Rec8p)|REC8-like 1 (yeast) (REC8L1)	down	1.52381	0.025785
biological_process	GO:0006310	DNA recombination	TC1600805	BTBD12	BTB/POZ domain-containing protein 12	up	1.5	0.047541
biological_process	GO:0006310	DNA recombination	TC1701398	BRCA1,BRCAI,BRCC1,IRIS,PSCP,RNF53	Breast cancer 1, early onset (BRCA1), variant BRCA1-delta11|Breast cancer 1, early onset (BRCA1), variant BRCA1-delta11b|Breast cancer 1, early onset (BRCA1), variant BRCA1-delta14-17|Breast cancer 1, early onset (BRCA1), variant BRCA1-delta14-18|Breast cancer 1, early onset (BRCA1), variant BRCA1-delta2-10|Breast cancer 1, early onset (BRCA1), variant BRCA1-delta9-10|Breast cancer 1, early onset…	down	1.85131	0.026396
biological_process	GO:0006310	DNA recombination	TC1500239	RAD51	DNA repair protein RAD51 homolog 1 (hRAD51) (HsRAD51)|RAD51 homolog (RecA homolog, E. coli) (S. cerevisiae) (RAD51), variant 1|RAD51 homolog (RecA homolog, E. coli) (S. cerevisiae) (RAD51), variant 2	down	1.70126	0.040922
biological_process	GO:0006310	DNA recombination	TC0101115	RAG1AP1,RP11-540D14.5,SCP,slv	Recombination activating gene 1 activating protein 1 (RAG1AP1)|Stromal cell protein	down	1.69647	0.048804
biological_process	GO:0006310	DNA recombination	TC0600278	C6orf26,DKFZp434C1615,G7,MGC2939,MSH5,MutSH5,NG23	Chromosome 6 open reading frame 26 (C6orf26)|MutS homolog 5 (E. coli) (MSH5), variant 1|MutS homolog 5 (E. coli) (MSH5), variant 2|MutS homolog 5 (E. coli) (MSH5), variant 4|MutS protein homolog 5	down	1.54976	0.02654
biological_process	GO:0006310	DNA recombination	TC1400122	REC8,REC8L1,Rec8p	Meiotic recombination protein REC8-like 1 (Cohesin Rec8p)|REC8-like 1 (yeast) (REC8L1)	down	1.52381	0.025785
biological_process	GO:0006281	DNA repair	TC1600805	BTBD12	BTB/POZ domain-containing protein 12	up	1.5	0.047541
biological_process	GO:0006281	DNA repair	TC0400886	RFC1	Activator 1 140 kDa subunit (Replication factor C large subunit) (A1 140 kDa subunit) (RF-C 140 kDa subunit) (Activator 1 large subunit) (DNA-binding protein PO-GA)	down	2.09449	0.022255
biological_process	GO:0006281	DNA repair	TC0401092	CCDC98,FLJ11520,FLJ12642,FLJ13614	Coiled-coil domain containing 98 (CCDC98)	down	1.90728	0.025424
biological_process	GO:0006281	DNA repair	TC1100318	DDB2	DNA damage-binding protein 2 (Damage-specific DNA-binding protein 2) (DDB p48 subunit) (DDBb) (UV-damaged DNA-binding protein 2) (UV-DDB 2)|Damage-specific DNA binding protein 2, 48kDa (DDB2)	down	1.89945	0.044304
biological_process	GO:0006281	DNA repair	TC0201537	FANCL,FLJ10335,PHF9,POG	Fanconi anemia, complementation group L (FANCL)|Ubiquitin ligase protein FANCL (EC 6.3.2.-) (Fanconi anemia group L protein) (Fanconi anemia-associated polypeptide of 43 kDa) (FAAP43)	down	1.86402	0.0104156
biological_process	GO:0006281	DNA repair	TC1701398	BRCA1,BRCAI,BRCC1,IRIS,PSCP,RNF53	Breast cancer 1, early onset (BRCA1), variant BRCA1-delta11|Breast cancer 1, early onset (BRCA1), variant BRCA1-delta11b|Breast cancer 1, early onset (BRCA1), variant BRCA1-delta14-17|Breast cancer 1, early onset (BRCA1), variant BRCA1-delta14-18|Breast cancer 1, early onset (BRCA1), variant BRCA1-delta2-10|Breast cancer 1, early onset (BRCA1), variant BRCA1-delta9-10|Breast cancer 1, early onset…	down	1.85131	0.026396
biological_process	GO:0006281	DNA repair	TC0400693	FLJ10858,FPG2,NEIL3,hFPG2,hNEI3	Endonuclease VIII-like 3 (Nei-like 3) (DNA glycosylase FPG2)|Nei endonuclease VIII-like 3 (E. coli) (NEIL3)	down	1.74616	0.047317
biological_process	GO:0006281	DNA repair	TC1500239	RAD51	DNA repair protein RAD51 homolog 1 (hRAD51) (HsRAD51)|RAD51 homolog (RecA homolog, E. coli) (S. cerevisiae) (RAD51), variant 1|RAD51 homolog (RecA homolog, E. coli) (S. cerevisiae) (RAD51), variant 2	down	1.70126	0.040922
biological_process	GO:0006281	DNA repair	TC0501129	CAK,CCNH,p34,p37	Cyclin H (CCNH)|Cyclin-H (MO15-associated protein) (p37) (p34)	down	1.67723	0.033756
biological_process	GO:0006281	DNA repair	TC2000461	DCR3,DJ583P15.1.1,M68,RTEL1,TNFRSF6B,TR6	Regulator of telomere elongation helicase 1 (RTEL1), variant 1|Regulator of telomere elongation helicase 1 (RTEL1), variant 2|Tumor necrosis factor receptor superfamily member 6B precursor (Decoy receptor for Fas ligand) (Decoy receptor 3) (DcR3) (M68)|Tumor necrosis factor receptor superfamily, member 6b, decoy (TNFRSF6B), variant M68C|Tumor necrosis factor receptor superfamily, member 6b, decoy…	down	1.65463	0.048622
biological_process	GO:0006281	DNA repair	TC0901180	XP1,XPA,XPAC	DNA-repair protein complementing XP-A cells (Xeroderma pigmentosum group A complementing protein)|Xeroderma pigmentosum, complementation group A (XPA)	down	1.55445	0.0089791
biological_process	GO:0006281	DNA repair	TC0600278	C6orf26,DKFZp434C1615,G7,MGC2939,MSH5,MutSH5,NG23	Chromosome 6 open reading frame 26 (C6orf26)|MutS homolog 5 (E. coli) (MSH5), variant 1|MutS homolog 5 (E. coli) (MSH5), variant 2|MutS homolog 5 (E. coli) (MSH5), variant 4|MutS protein homolog 5	down	1.54976	0.02654
biological_process	GO:0000724	double-strand break repair via homologous recombination	TC1600805	BTBD12	BTB/POZ domain-containing protein 12	up	1.5	0.047541
biological_process	GO:0000724	double-strand break repair via homologous recombination	TC1701398	BRCA1,BRCAI,BRCC1,IRIS,PSCP,RNF53	Breast cancer 1, early onset (BRCA1), variant BRCA1-delta11|Breast cancer 1, early onset (BRCA1), variant BRCA1-delta11b|Breast cancer 1, early onset (BRCA1), variant BRCA1-delta14-17|Breast cancer 1, early onset (BRCA1), variant BRCA1-delta14-18|Breast cancer 1, early onset (BRCA1), variant BRCA1-delta2-10|Breast cancer 1, early onset (BRCA1), variant BRCA1-delta9-10|Breast cancer 1, early onset…	down	1.85131	0.026396
biological_process	GO:0000724	double-strand break repair via homologous recombination	TC1500239	RAD51	DNA repair protein RAD51 homolog 1 (hRAD51) (HsRAD51)|RAD51 homolog (RecA homolog, E. coli) (S. cerevisiae) (RAD51), variant 1|RAD51 homolog (RecA homolog, E. coli) (S. cerevisiae) (RAD51), variant 2	down	1.70126	0.040922
biological_process	GO:0051303	establishment of chromosome localization	TC0501320	CDC23	CDC23 (cell division cycle 23, yeast, homolog) (CDC23)|Cell division cycle protein 23 homolog (Anaphase-promoting complex subunit 8) (APC8) (Cyclosome subunit 8)	down	1.78453	0.041136
biological_process	GO:0051303	establishment of chromosome localization	TC1101279	KIF18A	Kinesin family member 18A|Kinesin family member 18A (KIF18A)	down	1.73351	0.031978
biological_process	GO:0051303	establishment of chromosome localization	TC0401163	CENPE	Centromere protein E|Centromere protein E, 312kDa (CENPE)	down	1.69181	0.032456
biological_process	GO:0051318	G1 phase	TC0501320	CDC23	CDC23 (cell division cycle 23, yeast, homolog) (CDC23)|Cell division cycle protein 23 homolog (Anaphase-promoting complex subunit 8) (APC8) (Cyclosome subunit 8)	down	1.78453	0.041136
biological_process	GO:0051318	G1 phase	TC0800527	MTBP	Mdm2, transformed 3T3 cell double minute 2, p53 binding protein (mouse) binding protein, 104kDa (MTBP)|Mdm2, transformed 3T3 cell double minute 2, p53 binding protein binding protein	down	1.66138	0.040915
biological_process	GO:0051318	G1 phase	TC2000670	E2F-1,E2F1,RBBP3,RBP3	E2F ion factor 1 (E2F1)|Ion factor E2F1 (E2F-1) (Retinoblastoma-binding protein 3) (RBBP-3) (PRB-binding protein E2F-1) (PBR3) (Retinoblastoma-associated protein 1) (RBAP-1)	down	1.61446	0.0183779
biological_process	GO:0000080	G1 phase of mitotic cell cycle	TC0501320	CDC23	CDC23 (cell division cycle 23, yeast, homolog) (CDC23)|Cell division cycle protein 23 homolog (Anaphase-promoting complex subunit 8) (APC8) (Cyclosome subunit 8)	down	1.78453	0.041136
biological_process	GO:0000080	G1 phase of mitotic cell cycle	TC0800527	MTBP	Mdm2, transformed 3T3 cell double minute 2, p53 binding protein (mouse) binding protein, 104kDa (MTBP)|Mdm2, transformed 3T3 cell double minute 2, p53 binding protein binding protein	down	1.66138	0.040915
biological_process	GO:0000080	G1 phase of mitotic cell cycle	TC2000670	E2F-1,E2F1,RBBP3,RBP3	E2F ion factor 1 (E2F1)|Ion factor E2F1 (E2F-1) (Retinoblastoma-binding protein 3) (RBBP-3) (PRB-binding protein E2F-1) (PBR3) (Retinoblastoma-associated protein 1) (RBAP-1)	down	1.61446	0.0183779
biological_process	GO:0010467	gene expression	TC1400196	FLJ11128,FLJ20666,PRPF39	PRP39 pre- processing factor 39 homolog|PRP39 pre- processing factor 39 homolog (S. cerevisiae) (PRPF39)	up	2.71301	0.0129392
biological_process	GO:0010467	gene expression	TC1101713	ZF	HCF-binding ion factor Zhangfei (ZF)|Host cell factor-binding ion factor Zhangfei (HCF-binding ion factor Zhangfei)	up	2.07238	0.032317
biological_process	GO:0010467	gene expression	TC0600007	FOXQ1	Forkhead box Q1 (FOXQ1)|Forkhead box protein Q1 (Hepatocyte nuclear factor 3 forkhead homolog 1) (HNF-3/forkhead-like protein 1) (HFH-1)	up	1.87822	0.0166155
biological_process	GO:0010467	gene expression	TC1300206	BTF3L1	Ion factor BTF3 homolog 1 (Basic ion factor 3-like 1)	up	1.83117	0.031617
biological_process	GO:0010467	gene expression	TC1300054	IPF1	Insulin promoter factor 1 (IPF-1) (Pancreas/duodenum homeobox 1) (PDX- 1) (Islet/duodenum homeobox-1) (IDX-1) (Somatostatin-transactivating factor 1) (STF-1) (Insulin upstream factor 1) (IUF-1) (Glucose- sensitive factor) (GSF)	up	1.77647	0.03656
biological_process	GO:0010467	gene expression	TC1901144	ZNF426	Zinc finger protein 426|Zinc finger protein 426 (ZNF426)	up	1.75338	0.04782
biological_process	GO:0010467	gene expression	TC0X01339	HSFX1	Heat shock ion factor family, X linked 1 (HSFX1)	up	1.64617	0.037961
biological_process	GO:0010467	gene expression	TC1900888	ZNF524	Zinc finger protein 524|Zinc finger protein 524 (ZNF524)	up	1.63222	0.020162
biological_process	GO:0010467	gene expression	TC0601338	GCM1,GCMA,hGCMa	Chorion-specific ion factor GCMa (Glial cells missing homolog 1) (GCM motif protein 1) (hGCMa)|Glial cells missing homolog 1 (Drosophila) (GCM1)	up	1.61332	0.038161
biological_process	GO:0010467	gene expression	TC1901830	ZNF579	Zinc finger protein 579|Zinc finger protein 579 (ZNF579)	up	1.59514	0.026104
biological_process	GO:0010467	gene expression	TC1601025	ZNF629	DNA-binding protein (Fragment)	up	1.59314	0.031482
biological_process	GO:0010467	gene expression	TC1701554	---	CDNA FLJ40311 fis, clone TESTI2029785	up	1.59168	0.034
biological_process	GO:0010467	gene expression	TC0800495	ZFPM2	Zinc finger protein ZFPM2 (Zinc finger protein multitype 2) (Friend of GATA protein 2) (FOG-2) (hFOG-2)|Zinc finger protein, multitype 2 (ZFPM2)	up	1.56122	0.024162
biological_process	GO:0010467	gene expression	TC0701762	GBX1	Homeobox protein GBX-1 (Gastrulation and brain-specific homeobox protein 1) (Fragment)	up	1.54148	0.030438
biological_process	GO:0010467	gene expression	TC0201402	FLJ20628	Hypothetical protein FLJ20628 (FLJ20628)	down	3.26839	0.0066027
biological_process	GO:0010467	gene expression	TC2200189	SEC14L2	SEC14-like 2 (S. cerevisiae) (SEC14L2)|SEC14-like protein 2 (Alpha-tocopherol-associated protein) (TAP) (hTAP) (Supernatant protein factor) (SPF) (Squalene transfer protein)	down	2.33657	0.0043221
biological_process	GO:0010467	gene expression	TC1901182	E430039K05Rik,ZIP67,ZNF653	Zinc finger protein 653|Zinc finger protein 653 (ZNF653)	down	2.28898	0.0023212
biological_process	GO:0010467	gene expression	TC1700391	MRM1	Mitochondrial rRNA methyltransferase 1 homolog (S. cerevisiae) (MRM1)	down	2.14935	0.047125
biological_process	GO:0010467	gene expression	TC0400886	RFC1	Activator 1 140 kDa subunit (Replication factor C large subunit) (A1 140 kDa subunit) (RF-C 140 kDa subunit) (Activator 1 large subunit) (DNA-binding protein PO-GA)	down	2.09449	0.022255
biological_process	GO:0010467	gene expression	TC0300062	MGC2776,MGC4440,SEN2,SEN2L,TSEN2	TRNA splicing endonuclease 2 homolog (S. cerevisiae) (TSEN2)|TRNA-splicing endonuclease subunit Sen2 (EC 3.1.27.9) (tRNA-intron endonuclease Sen2) (HsSen2 protein)	down	2.0551	0.0081615
biological_process	GO:0010467	gene expression	TC0300278	G15,H37,LUCA15,RBM5,RMB5	RNA binding motif protein 5 (RBM5)|RNA-binding protein 5 (RNA-binding motif protein 5) (Putative tumor suppressor LUCA15) (G15 protein)	down	2.01157	0.032562
biological_process	GO:0010467	gene expression	TC0201543	FLJ32312,MGC126729,MGC126755	Hypothetical protein FLJ32312 (FLJ32312)	down	2	0.027896
biological_process	GO:0010467	gene expression	TC0400001	ZNF595,ZNF718	CDNA FLJ90036 fis, clone HEMBA1001886|Zinc finger protein 595|Zinc finger protein 595 (ZNF595)|Zinc finger protein 718 (ZNF718)	down	1.97613	0.022058
biological_process	GO:0010467	gene expression	TC1901595	IASPP,NKIP1,PPP1R13L,RAI,iASPPgene	Protein phosphatase 1, regulatory (inhibitor) subunit 13 like (PPP1R13L)|RelA-associated inhibitor (Inhibitor of ASPP protein) (Protein iASPP) (PPP1R13B-like protein) (NFkB-interacting protein 1)	down	1.96845	0.021723
biological_process	GO:0010467	gene expression	TC0600616	NR2E1,TLL,TLX,XTLL	Nuclear receptor subfamily 2, group E, member 1 (NR2E1)|Orphan nuclear receptor NR2E1 (Nuclear receptor TLX) (Tailless homolog) (Tll) (hTll)	down	1.96334	0.0145191
biological_process	GO:0010467	gene expression	TC0800001	ZNF596	Zinc finger protein 596|Zinc finger protein 596 (ZNF596)	down	1.95633	0.033302
biological_process	GO:0010467	gene expression	TC1601269	ADAT1	Adenosine deaminase, tRNA-specific 1|Adenosine deaminase, tRNA-specific 1 (ADAT1)	down	1.94675	0.0154024
biological_process	GO:0010467	gene expression	TC1900327	CRTC1,FLJ14027,KIAA0616,MECT1,TORC1,WAMTP1	CREB regulated ion coactivator 1 (CRTC1), variant 1|CREB regulated ion coactivator 1 (CRTC1), variant 2|Mucoepidermoid carcinoma translocated protein 1 (Transducer of regulated cAMP response element-binding protein 1) (Transducer of CREB protein 1)	down	1.92429	0.021961
biological_process	GO:0010467	gene expression	TC1900479	ZNF345	Zinc finger protein 345 (ZNF345)|Zinc finger protein 345 (Zinc finger protein HZF10)	down	1.92149	0.0021188
biological_process	GO:0010467	gene expression	TC1700048	---	---	down	1.90685	0.0168198
biological_process	GO:0010467	gene expression	TC1300098	FBP21,MGC117310,WBP4	WW domain binding protein 4 (formin binding protein 21) (WBP4)|WW domain-binding protein 4 (WBP-4) (Formin-binding protein 21)	down	1.87936	0.033719
biological_process	GO:0010467	gene expression	TC1000536	LYT-10,LYT10,NFKB2	Nuclear factor NF-kappa-B p100 subunit (DNA-binding factor KBF2) (H2TF1) (Lymphocyte translocation chromosome 10) (Oncogene Lyt-10) (Lyt10) [Contains: Nuclear factor NF-kappa-B p52 subunit]|Nuclear factor of kappa light polypeptide gene enhancer in B-cells 2 (p49/p100) (NFKB2)	down	1.86337	0.021263
biological_process	GO:0010467	gene expression	TC0700608	DUS4L	Dihydrouridine synthase 4-like	down	1.85557	0.029622
biological_process	GO:0010467	gene expression	TC0300849	CACH,CLE,EIF-2B,EIF2B5,EIF2Bepsilon,LVWM	Eukaryotic translation initiation factor 2B, subunit 5 epsilon, 82kDa (EIF2B5)|Translation initiation factor eIF-2B epsilon subunit (eIF-2B GDP-GTP exchange factor)	down	1.85551	0.024562
biological_process	GO:0010467	gene expression	TC1700764	DKFZp586L2022,HCNGP,HTRG,HTRP,SAP30BP	Ional regulator protein|SAP30 binding protein (SAP30BP)	down	1.84002	0.035341
biological_process	GO:0010467	gene expression	TC1401076	CEV14,GMAP-210,TRIP11,TRIP230	Thyroid hormone receptor interactor 11 (TRIP11)|Thyroid receptor-interacting protein 11 (TRIP-11) (Golgi-associated microtubule-binding protein 210) (GMAP-210) (Trip230) (Clonal evolution related gene on chromosome 14)	down	1.81982	0.033823
biological_process	GO:0010467	gene expression	TC0500303	PAPD4	PAP associated domain containing 4|PAP associated domain containing 4 (PAPD4)	down	1.79819	0.034962
biological_process	GO:0010467	gene expression	TC1101295	CSTF-77,CSTF3,MGC117398,MGC43001,MGC75122	Cleavage stimulation factor, 3' pre-RNA, subunit 3, 77kDa (CSTF3), variant 1|Cleavage stimulation factor, 3' pre-RNA, subunit 3, 77kDa (CSTF3), variant 2|Cleavage stimulation factor, 3' pre-RNA, subunit 3, 77kDa (CSTF3), variant 3|Cleavage stimulation factor, 77 kDa subunit (CSTF 77 kDa subunit) (CF- 1 77 kDa subunit) (CstF-77)	down	1.78921	0.028796
biological_process	GO:0010467	gene expression	TC0400745	---	---	down	1.78684	0.0174764
biological_process	GO:0010467	gene expression	TC0901297	MGC131698,MGC23929,PCL3,PHF19	PHD finger protein 19 (PHF19), variant 2|PHD finger protein 19 isoform b	down	1.76298	0.023202
biological_process	GO:0010467	gene expression	TC1201462	NR2C1,TR2,TR2-11	Nuclear receptor subfamily 2, group C, member 1 (NR2C1), variant 1|Nuclear receptor subfamily 2, group C, member 1 (NR2C1), variant 2|Orphan nuclear receptor TR2 (Testicular receptor 2)	down	1.75987	0.027863
biological_process	GO:0010467	gene expression	TC1901459	ZNF607	Zinc finger protein 607	down	1.74843	0.0199828
biological_process	GO:0010467	gene expression	TC0100572	C1orf83,FLJ32112,FLJ39169,RP4-758J24.3	Chromosome 1 open reading frame 83 (C1orf83)	down	1.74359	0.045357
biological_process	GO:0010467	gene expression	TC1101508	RCOR2	REST corepressor 2|REST corepressor 2 (RCOR2)	down	1.72596	0.033483
biological_process	GO:0010467	gene expression	TC2200055	PCQAP	PC2 (positive cofactor 2, multiprotein complex) glutamine/Q-rich-associated protein (PCQAP), variant 1|PC2 (positive cofactor 2, multiprotein complex) glutamine/Q-rich-associated protein (PCQAP), variant 2|Positive cofactor 2 glutamine/Q-rich-associated protein (PC2 glutamine/Q-rich-associated protein) (TPA-inducible gene 1 protein) (TIG-1) (Activator-recruited cofactor 105 kDa component) (ARC105…	down	1.71909	0.048678
biological_process	GO:0010467	gene expression	TC2100113	MGC119447,SIM,SIM2	Single-minded homolog 2|Single-minded homolog 2 (Drosophila) (SIM2), variant SIM2|Single-minded homolog 2 (Drosophila) (SIM2), variant SIM2s	down	1.7171	0.044599
biological_process	GO:0010467	gene expression	TC1900589	ZNF575	Zinc finger protein 575|Zinc finger protein 575 (ZNF575)	down	1.71686	0.0081354
biological_process	GO:0010467	gene expression	TC1800284	C18orf22,FLJ21172,HsT169	Chromosome 18 open reading frame 22 (C18orf22)|Putative ribosome-binding factor A, mitochondrial precursor	down	1.7105	0.025201
biological_process	GO:0010467	gene expression	TC0500535	FLJ20195,FLJ21702,WDR55	WD repeat domain 55|WD repeat domain 55 (WDR55)	down	1.70388	0.046558
biological_process	GO:0010467	gene expression	TC1701486	HOX-2.5,HOX2,HOX2E,HOXB9	Homeobox B9 (HOXB9)|Homeobox protein Hox-B9 (Hox-2E) (Hox-2.5)	down	1.69154	0.027736
biological_process	GO:0010467	gene expression	TC0102172	HIVEP3	Immunodeficiency virus type I enhancer binding protein 3|Immunodeficiency virus type I enhancer binding protein 3 (HIVEP3)	down	1.68492	0.0124557
biological_process	GO:0010467	gene expression	TC0701534	PUS7	Probable pseudouridine synthase KIAA1897 (EC 5.4.99.-)	down	1.67973	0.040865
biological_process	GO:0010467	gene expression	TC0501129	CAK,CCNH,p34,p37	Cyclin H (CCNH)|Cyclin-H (MO15-associated protein) (p37) (p34)	down	1.67723	0.033756
biological_process	GO:0010467	gene expression	TC1901776	ZNF415	Zinc finger protein 415|Zinc finger protein 415 (ZNF415)	down	1.64425	0.023863
biological_process	GO:0010467	gene expression	TC1200851	FLJ20755,KOX20,ZNF26	Zinc finger protein 26 (ZNF26)|Zinc finger protein 26 (Zinc finger protein KOX20)	down	1.6424	0.045801
biological_process	GO:0010467	gene expression	TC2000670	E2F-1,E2F1,RBBP3,RBP3	E2F ion factor 1 (E2F1)|Ion factor E2F1 (E2F-1) (Retinoblastoma-binding protein 3) (RBBP-3) (PRB-binding protein E2F-1) (PBR3) (Retinoblastoma-associated protein 1) (RBAP-1)	down	1.61446	0.0183779
biological_process	GO:0010467	gene expression	TC0101016	TARSL1	Threonyl-tRNA synthetase-like 1|Threonyl-tRNA synthetase-like 1 (TARSL1)	down	1.60544	0.04862
biological_process	GO:0010467	gene expression	TC1201208	CP2,LBP-1C,LSF,SEF,TFCP2,TFCP2C	Ion factor CP2|Ion factor CP2 (TFCP2)	down	1.6052	0.048357
biological_process	GO:0010467	gene expression	TC1600512	FBL8,FBXL8,FLJ11278,HSF4,MGC19959	F-box and leucine-rich repeat protein 8 (FBXL8)|F-box/LRR-repeat protein 8 (F-box and leucine-rich repeat protein 8) (F-box protein FBL8)|Heat shock factor protein 4 (HSF 4) (Heat shock ion factor 4) (HSTF 4) (hHSF4)|Heat shock ion factor 4 (HSF4)	down	1.58539	0.023739
biological_process	GO:0010467	gene expression	TC1700098	POLR2A	DNA-directed RNA polymerase II largest subunit (EC 2.7.7.6) (RPB1)|Polymerase (RNA) II (DNA directed) polypeptide A, 220kDa (POLR2A)	down	1.58307	0.024058
biological_process	GO:0010467	gene expression	TC1900625	RELB	Ion factor RelB (I-Rel)|V-rel reticuloendotheliosis viral oncogene homolog B, nuclear factor of kappa light polypeptide gene enhancer in B-cells 3 (avian) (RELB)	down	1.57977	0.025103
biological_process	GO:0010467	gene expression	TC1900935	ZNF530	Zinc finger protein 530|Zinc finger protein 530 (ZNF530)	down	1.57872	0.0107577
biological_process	GO:0010467	gene expression	TC0201650	C2orf3,DNABF,GCF,TCF9	Chromosome 2 open reading frame 3 (C2orf3)|GC-rich sequence DNA-binding factor (GCF) (ion factor 9) (TCF-9)	down	1.57644	0.030384
biological_process	GO:0010467	gene expression	TC2000800	ZNF334	Zinc finger protein 334|Zinc finger protein 334 (ZNF334), variant 1|Zinc finger protein 334 (ZNF334), variant 2	down	1.57506	0.047575
biological_process	GO:0010467	gene expression	TC1201391	PSRC2	---	down	1.55577	0.048979
biological_process	GO:0010467	gene expression	TC0102258	ZCCHC11	Zinc finger CCHC domain-containing protein 11|Zinc finger, CCHC domain containing 11 (ZCCHC11), variant 1|Zinc finger, CCHC domain containing 11 (ZCCHC11), variant 2	down	1.53091	0.049923
biological_process	GO:0010467	gene expression	TC0800788	ALUNC,AU,HR,HSA277165	Hairless homolog (mouse) (HR), variant 1|Hairless homolog (mouse) (HR), variant 2|Protein hairless	down	1.52808	0.017119
biological_process	GO:0010467	gene expression	TC1800277	MGC138448,NF-ATC,NFAT2,NFATC1,NFATc	Nuclear factor of activated T-cells, cytoplasmic 1 (NFAT ion complex cytosolic component) (NF-ATc1) (NF-ATc)|Nuclear factor of activated T-cells, cytoplasmic, calcineurin-dependent 1 (NFATC1), variant 1|Nuclear factor of activated T-cells, cytoplasmic, calcineurin-dependent 1 (NFATC1), variant 2|Nuclear factor of activated T-cells, cytoplasmic, calcineurin-dependent 1 (NFATC1), variant 3|Nuclear …	down	1.5	0.0155374
biological_process	GO:0006071	glycerol metabolic process	TC1600999	FLJ22603,GDPD3,MGC4171	Glycerophosphodiester phosphodiesterase domain containing 3 (GDPD3), variant 1|Glycerophosphodiester phosphodiesterase domain containing 3 (GDPD3), variant 2|Glycerophosphodiester phosphodiesterase domain containing 3 isoform 2	down	1.89487	0.021462
biological_process	GO:0006071	glycerol metabolic process	TC0301620	FLJ33582,FLJ45739,MGC40579	Hypothetical protein MGC40579 (MGC40579)	down	1.75995	0.012843
biological_process	GO:0006071	glycerol metabolic process	TC2000539	FLJ11085,KIAA1434,MGC26147,RP5-1022P6.2	Hypothetical protein KIAA1434 (KIAA1434)	down	1.6144	0.045521
biological_process	GO:0015807	L-amino acid transport	TC0500125	EA6,EAAT1,FLJ25094,GLAST,GLAST1,SLC1A3	Excitatory amino acid transporter 1 (Sodium-dependent glutamate/aspartate transporter 1) (Glial glutamate transporter) (GLAST-1)|Solute carrier family 1 (glial high affinity glutamate transporter), member 3 (SLC1A3)	up	1.87965	0.044283
biological_process	GO:0015807	L-amino acid transport	TC1700035	CTNS,CTNS-LSB,PQLC4	Cystinosin|Cystinosis, nephropathic (CTNS), variant 1|Cystinosis, nephropathic (CTNS), variant 2	down	2.01392	0.034101
biological_process	GO:0015807	L-amino acid transport	TC1101413	LAT3,PB39,POV1,R00504,SLC43A1	Large neutral amino acids transporter small subunit 3 (L-type amino acid transporter 3) (Solute carrier family 43 member 1) (Prostate cancer overexpressed gene 1 protein)|Solute carrier family 43, member 1 (SLC43A1)	down	1.76662	0.028643
biological_process	GO:0015807	L-amino acid transport	TC0300281	G17,SLC38A3,SN1	Solute carrier family 38, member 3 (SLC38A3)|System N amino acid transporter 1 (SN1) (N-system amino acid transporter 1) (Solute carrier family 38 member 3)	down	1.62076	0.034258
biological_process	GO:0043170	macromolecule metabolic process	TC1400196	FLJ11128,FLJ20666,PRPF39	PRP39 pre- processing factor 39 homolog|PRP39 pre- processing factor 39 homolog (S. cerevisiae) (PRPF39)	up	2.71301	0.0129392
biological_process	GO:0043170	macromolecule metabolic process	TC1101713	ZF	HCF-binding ion factor Zhangfei (ZF)|Host cell factor-binding ion factor Zhangfei (HCF-binding ion factor Zhangfei)	up	2.07238	0.032317
biological_process	GO:0043170	macromolecule metabolic process	TC0300865	LZK,MAP3K13,MGC133196	Mitogen-activated protein kinase kinase kinase 13 (EC 2.7.1.37) (Mixed lineage kinase) (MLK) (Leucine zipper-bearing kinase)|Mitogen-activated protein kinase kinase kinase 13 (MAP3K13)	up	2.06398	0.02338
biological_process	GO:0043170	macromolecule metabolic process	TC0X01025	MGC132604,PHKA,PHKA1	Phosphorylase b kinase alpha regulatory chain, skeletal muscle isoform (Phosphorylase kinase alpha M subunit)|Phosphorylase kinase, alpha 1 (muscle) (PHKA1)	up	2.032	0.0092838
biological_process	GO:0043170	macromolecule metabolic process	TC2000511	FASTKD5,FLJ13149,KIAA0860,RNF37,UBCE7IP5,UBOX5,UIP5,dJ1187M17.5	FAST kinase domains 5 (FASTKD5)|RING finger protein 37 (Ubiquitin-conjugating enzyme 7-interacting protein 5) (U-box domain-containing protein 5)|U-box domain containing 5 (UBOX5), variant 1|U-box domain containing 5 (UBOX5), variant 2	up	1.96747	0.032783
biological_process	GO:0043170	macromolecule metabolic process	TC0400457	RRH	Retinal pigment epithelium-derived rhodopsin homolog (RRH)|Visual pigment-like receptor peropsin	up	1.948	0.0118216
biological_process	GO:0043170	macromolecule metabolic process	TC0500296	BHMT	Betaine--homocysteine S-methyltransferase (EC 2.1.1.5)|Betaine-homocysteine methyltransferase (BHMT)	up	1.9071	0.004677
biological_process	GO:0043170	macromolecule metabolic process	TC0600007	FOXQ1	Forkhead box Q1 (FOXQ1)|Forkhead box protein Q1 (Hepatocyte nuclear factor 3 forkhead homolog 1) (HNF-3/forkhead-like protein 1) (HFH-1)	up	1.87822	0.0166155
biological_process	GO:0043170	macromolecule metabolic process	TC1300206	BTF3L1	Ion factor BTF3 homolog 1 (Basic ion factor 3-like 1)	up	1.83117	0.031617
biological_process	GO:0043170	macromolecule metabolic process	TC1300054	IPF1	Insulin promoter factor 1 (IPF-1) (Pancreas/duodenum homeobox 1) (PDX- 1) (Islet/duodenum homeobox-1) (IDX-1) (Somatostatin-transactivating factor 1) (STF-1) (Insulin upstream factor 1) (IUF-1) (Glucose- sensitive factor) (GSF)	up	1.77647	0.03656
biological_process	GO:0043170	macromolecule metabolic process	TC1901144	ZNF426	Zinc finger protein 426|Zinc finger protein 426 (ZNF426)	up	1.75338	0.04782
biological_process	GO:0043170	macromolecule metabolic process	TC0102540	CHIT5,EGP,MUC9,OGP,OVGP1	Oviduct-specific glycoprotein precursor (Oviductal glycoprotein) (Oviductin) (Estrogen-dependent oviduct protein) (Mucin 9)|Oviductal glycoprotein 1, 120kDa (mucin 9, oviductin) (OVGP1)	up	1.72034	0.0190581
biological_process	GO:0043170	macromolecule metabolic process	TC1600047	MCP7L1,MGC95428,MMCP-7L,TPSD1	Tryptase delta 1 (TPSD1)|Tryptase delta precursor (EC 3.4.21.59) (Delta tryptase) (Mast cell mMCP-7-like) (Tryptase-3) (HmMCP-3-like tryptase III)	up	1.71012	0.032356
biological_process	GO:0043170	macromolecule metabolic process	TC0600862	PLG	"Plasminogen (PLG)|Plasminogen precursor (EC 3.4.21.7) [Contains: Plasmin heavy chain A; Activation peptide; Angiostatin; Plasmin heavy chain A, short form; Plasmin light chain B]"	up	1.66685	0.025216
biological_process	GO:0043170	macromolecule metabolic process	TC1700717	MAP2K6,MAPKK6,MEK6,MKK6,PRKMK6,SAPKK3	Dual specificity mitogen-activated protein kinase kinase 6 (EC 2.7.1.-) (MAP kinase kinase 6) (MAPKK 6) (MAPK/ERK kinase 6) (SAPKK3)|Mitogen-activated protein kinase kinase 6 (MAP2K6)	up	1.64674	0.0083792
biological_process	GO:0043170	macromolecule metabolic process	TC0X01339	HSFX1	Heat shock ion factor family, X linked 1 (HSFX1)	up	1.64617	0.037961
biological_process	GO:0043170	macromolecule metabolic process	TC1200750	SIRT4	NAD-dependent deacetylase sirtuin-4 (EC 3.5.1.-) (SIR2-like protein 4)|Sirtuin (silent mating type information regulation 2 homolog) 4 (S. cerevisiae) (SIRT4)	up	1.64371	0.0082595
biological_process	GO:0043170	macromolecule metabolic process	TC1900888	ZNF524	Zinc finger protein 524|Zinc finger protein 524 (ZNF524)	up	1.63222	0.020162
biological_process	GO:0043170	macromolecule metabolic process	TC1800048	DKFZp434H0311,MGC35026,SPTRX,TXNDC2	Thioredoxin domain containing 2 (spermatozoa) (TXNDC2)|Thioredoxin domain-containing protein 2 (Spermatid-specific thioredoxin-1) (Sptrx-1)	up	1.62266	0.027102
biological_process	GO:0043170	macromolecule metabolic process	TC0601338	GCM1,GCMA,hGCMa	Chorion-specific ion factor GCMa (Glial cells missing homolog 1) (GCM motif protein 1) (hGCMa)|Glial cells missing homolog 1 (Drosophila) (GCM1)	up	1.61332	0.038161
biological_process	GO:0043170	macromolecule metabolic process	TC1901830	ZNF579	Zinc finger protein 579|Zinc finger protein 579 (ZNF579)	up	1.59514	0.026104
biological_process	GO:0043170	macromolecule metabolic process	TC1601025	ZNF629	DNA-binding protein (Fragment)	up	1.59314	0.031482
biological_process	GO:0043170	macromolecule metabolic process	TC1701554	---	CDNA FLJ40311 fis, clone TESTI2029785	up	1.59168	0.034
biological_process	GO:0043170	macromolecule metabolic process	TC0800495	ZFPM2	Zinc finger protein ZFPM2 (Zinc finger protein multitype 2) (Friend of GATA protein 2) (FOG-2) (hFOG-2)|Zinc finger protein, multitype 2 (ZFPM2)	up	1.56122	0.024162
biological_process	GO:0043170	macromolecule metabolic process	TC1001328	CPXM2	Carboxypeptidase-like protein X2 precursor	up	1.55835	0.028664
biological_process	GO:0043170	macromolecule metabolic process	TC0701762	GBX1	Homeobox protein GBX-1 (Gastrulation and brain-specific homeobox protein 1) (Fragment)	up	1.54148	0.030438
biological_process	GO:0043170	macromolecule metabolic process	TC1400038	ECP,RNASE3,RNS3	Eosinophil cationic protein precursor (EC 3.1.27.-) (ECP) (Ribonuclease 3) (RNase 3)|Ribonuclease, RNase A family, 3 (eosinophil cationic protein) (RNASE3)	up	1.51348	0.048938
biological_process	GO:0043170	macromolecule metabolic process	TC0201235	CAPN10	Calpain 10 (CAPN10), variant 1|Calpain 10 (CAPN10), variant 3|Calpain 10 (CAPN10), variant 7|Calpain 10 (CAPN10), variant 8|Calpain-10 (EC 3.4.22.-) (Calcium-activated neutral proteinase 10) (CANP 10)	up	1.50548	0.020543
biological_process	GO:0043170	macromolecule metabolic process	TC2000211	MAP1ALC3,MAP1BLC3,MAP1LC3A	Microtubule-associated protein 1 light chain 3 alpha (MAP1LC3A), variant 1|Microtubule-associated protein 1 light chain 3 alpha (MAP1LC3A), variant 2|Microtubule-associated proteins 1A/1B light chain 3A precursor (MAP1A/MAP1B LC3 A) (MAP1A/1B light chain 3 A) (MAP1 light chain 3- like protein 1) (Microtubule-associated protein 1 light chain 3 alpha) (Autophagy-related protein LC3 A) (Autophagy-re…	up	1.5	0.00075758
biological_process	GO:0043170	macromolecule metabolic process	TC1600805	BTBD12	BTB/POZ domain-containing protein 12	up	1.5	0.047541
biological_process	GO:0043170	macromolecule metabolic process	TC0201402	FLJ20628	Hypothetical protein FLJ20628 (FLJ20628)	down	3.26839	0.0066027
biological_process	GO:0043170	macromolecule metabolic process	TC1100508	DNAJC4	DnaJ (Hsp40) homolog, subfamily C, member 4 (DNAJC4)|DnaJ homolog subfamily C member 4 (Multiple endocrine neoplasia type 1 candidate protein number 18) (DnaJ-like protein HSPF2)	down	2.57854	0.012136
biological_process	GO:0043170	macromolecule metabolic process	TC2200189	SEC14L2	SEC14-like 2 (S. cerevisiae) (SEC14L2)|SEC14-like protein 2 (Alpha-tocopherol-associated protein) (TAP) (hTAP) (Supernatant protein factor) (SPF) (Squalene transfer protein)	down	2.33657	0.0043221
biological_process	GO:0043170	macromolecule metabolic process	TC1600782	DKFZp547K1610,MYT1,PKMYT1	Membrane-associated tyrosine- and threonine-specific cdc2-inhibitory kinase (EC 2.7.1.37) (Myt1 kinase)|Protein kinase, membrane associated tyrosine/threonine 1 (PKMYT1), variant 1|Protein kinase, membrane associated tyrosine/threonine 1 (PKMYT1), variant 2	down	2.29429	0.023035
biological_process	GO:0043170	macromolecule metabolic process	TC1901182	E430039K05Rik,ZIP67,ZNF653	Zinc finger protein 653|Zinc finger protein 653 (ZNF653)	down	2.28898	0.0023212
biological_process	GO:0043170	macromolecule metabolic process	TC0901344	FLJ14771,MGC99558,TOR2A,TORP1	Torsin family 2, member A|Torsin family 2, member A (TOR2A)	down	2.17098	0.02684
biological_process	GO:0043170	macromolecule metabolic process	TC1700391	MRM1	Mitochondrial rRNA methyltransferase 1 homolog (S. cerevisiae) (MRM1)	down	2.14935	0.047125
biological_process	GO:0043170	macromolecule metabolic process	TC0201488	MGC32646,MGC33136,PIGF	Phosphatidylinositol glycan, class F (PIGF), variant 1|Phosphatidylinositol glycan, class F (PIGF), variant 2|Phosphatidylinositol-glycan biosynthesis, class F protein (PIG-F) (GPI11 homolog)	down	2.12545	0.0167989
biological_process	GO:0043170	macromolecule metabolic process	TC0400886	RFC1	Activator 1 140 kDa subunit (Replication factor C large subunit) (A1 140 kDa subunit) (RF-C 140 kDa subunit) (Activator 1 large subunit) (DNA-binding protein PO-GA)	down	2.09449	0.022255
biological_process	GO:0043170	macromolecule metabolic process	TC1901703	VRK3	Serine/threonine-protein kinase VRK3 (EC 2.7.1.37) (Vaccinia-related kinase 3)|Vaccinia related kinase 3 (VRK3), variant 1|Vaccinia related kinase 3 (VRK3), variant 2	down	2.06702	0.0134648
biological_process	GO:0043170	macromolecule metabolic process	TC0901296	KIAA0072,MGC23145,PSMD5,S5B	26S proteasome non-ATPase regulatory subunit 5 (26S proteasome subunit S5B) (26S protease subunit S5 basic)|Proteasome (prosome, macropain) 26S subunit, non-ATPase, 5 (PSMD5)	down	2.0612	0.02326
biological_process	GO:0043170	macromolecule metabolic process	TC0300062	MGC2776,MGC4440,SEN2,SEN2L,TSEN2	TRNA splicing endonuclease 2 homolog (S. cerevisiae) (TSEN2)|TRNA-splicing endonuclease subunit Sen2 (EC 3.1.27.9) (tRNA-intron endonuclease Sen2) (HsSen2 protein)	down	2.0551	0.0081615
biological_process	GO:0043170	macromolecule metabolic process	TC0300278	G15,H37,LUCA15,RBM5,RMB5	RNA binding motif protein 5 (RBM5)|RNA-binding protein 5 (RNA-binding motif protein 5) (Putative tumor suppressor LUCA15) (G15 protein)	down	2.01157	0.032562
biological_process	GO:0043170	macromolecule metabolic process	TC0201543	FLJ32312,MGC126729,MGC126755	Hypothetical protein FLJ32312 (FLJ32312)	down	2	0.027896
biological_process	GO:0043170	macromolecule metabolic process	TC1600020	GPI1,LOC146325,MGC12693,PIGQ,c407A10.1,hGPI1	Phosphatidylinositol N-acetylglucosaminyltransferase subunit Q (EC 2.4.1.198) (Phosphatidylinositol-glycan biosynthesis, class Q protein) (PIG-Q) (N-acetylglucosamyl transferase component GPI1)|Phosphatidylinositol glycan anchor biosynthesis, class Q (PIGQ), variant 1|Phosphatidylinositol glycan anchor biosynthesis, class Q (PIGQ), variant 2|Similar to hypothetical protein FLJ13841 (LOC146325)	down	1.98006	0.029122
biological_process	GO:0043170	macromolecule metabolic process	TC0400001	ZNF595,ZNF718	CDNA FLJ90036 fis, clone HEMBA1001886|Zinc finger protein 595|Zinc finger protein 595 (ZNF595)|Zinc finger protein 718 (ZNF718)	down	1.97613	0.022058
biological_process	GO:0043170	macromolecule metabolic process	TC1901595	IASPP,NKIP1,PPP1R13L,RAI,iASPPgene	Protein phosphatase 1, regulatory (inhibitor) subunit 13 like (PPP1R13L)|RelA-associated inhibitor (Inhibitor of ASPP protein) (Protein iASPP) (PPP1R13B-like protein) (NFkB-interacting protein 1)	down	1.96845	0.021723
biological_process	GO:0043170	macromolecule metabolic process	TC0600616	NR2E1,TLL,TLX,XTLL	Nuclear receptor subfamily 2, group E, member 1 (NR2E1)|Orphan nuclear receptor NR2E1 (Nuclear receptor TLX) (Tailless homolog) (Tll) (hTll)	down	1.96334	0.0145191
biological_process	GO:0043170	macromolecule metabolic process	TC0800001	ZNF596	Zinc finger protein 596|Zinc finger protein 596 (ZNF596)	down	1.95633	0.033302
biological_process	GO:0043170	macromolecule metabolic process	TC1601269	ADAT1	Adenosine deaminase, tRNA-specific 1|Adenosine deaminase, tRNA-specific 1 (ADAT1)	down	1.94675	0.0154024
biological_process	GO:0043170	macromolecule metabolic process	TC0400139	ANAPC4	Anaphase promoting complex subunit 4 (ANAPC4)|Anaphase-promoting complex subunit 4 (APC4) (Cyclosome subunit 4)	down	1.9414	0.021039
biological_process	GO:0043170	macromolecule metabolic process	TC1600992	FKSG86,KCTD13,PDIP1,POLDIP1	Potassium channel tetramerisation domain containing 13 (KCTD13)|Potassium channel tetramerization domain-containing protein 13 (Polymerase delta-interacting protein 1) (TNFAIP1-like protein)	down	1.93444	0.043003
biological_process	GO:0043170	macromolecule metabolic process	TC0102487	DPH5	DPH5 homolog (S. cerevisiae) (DPH5)|Probable diphthine synthase (EC 2.1.1.98) (Diphthamide biosynthesis methyltransferase)	down	1.92786	0.028037
biological_process	GO:0043170	macromolecule metabolic process	TC1700472	PHA2B,PRKWNK4,WNK4	Serine/threonine-protein kinase WNK4 (EC 2.7.1.37) (Protein kinase with no lysine 4) (Protein kinase, lysine-deficient 4)|WNK lysine deficient protein kinase 4 (WNK4)	down	1.92754	0.0058603
biological_process	GO:0043170	macromolecule metabolic process	TC1900327	CRTC1,FLJ14027,KIAA0616,MECT1,TORC1,WAMTP1	CREB regulated ion coactivator 1 (CRTC1), variant 1|CREB regulated ion coactivator 1 (CRTC1), variant 2|Mucoepidermoid carcinoma translocated protein 1 (Transducer of regulated cAMP response element-binding protein 1) (Transducer of CREB protein 1)	down	1.92429	0.021961
biological_process	GO:0043170	macromolecule metabolic process	TC1900479	ZNF345	Zinc finger protein 345 (ZNF345)|Zinc finger protein 345 (Zinc finger protein HZF10)	down	1.92149	0.0021188
biological_process	GO:0043170	macromolecule metabolic process	TC2200035	CDC45,CDC45L,CDC45L2,PORC-PI-1	CDC45 cell division cycle 45-like (S. cerevisiae) (CDC45L)|CDC45-related protein (PORC-PI-1) (Cdc45)	down	1.91222	0.030997
biological_process	GO:0043170	macromolecule metabolic process	TC0401092	CCDC98,FLJ11520,FLJ12642,FLJ13614	Coiled-coil domain containing 98 (CCDC98)	down	1.90728	0.025424
biological_process	GO:0043170	macromolecule metabolic process	TC1700048	---	---	down	1.90685	0.0168198
biological_process	GO:0043170	macromolecule metabolic process	TC1500353	PIGB	Phosphatidylinositol glycan, class B|Phosphatidylinositol glycan, class B (PIGB)	down	1.90534	0.0189984
biological_process	GO:0043170	macromolecule metabolic process	TC1100318	DDB2	DNA damage-binding protein 2 (Damage-specific DNA-binding protein 2) (DDB p48 subunit) (DDBb) (UV-damaged DNA-binding protein 2) (UV-DDB 2)|Damage-specific DNA binding protein 2, 48kDa (DDB2)	down	1.89945	0.044304
biological_process	GO:0043170	macromolecule metabolic process	TC1300098	FBP21,MGC117310,WBP4	WW domain binding protein 4 (formin binding protein 21) (WBP4)|WW domain-binding protein 4 (WBP-4) (Formin-binding protein 21)	down	1.87936	0.033719
biological_process	GO:0043170	macromolecule metabolic process	TC0201537	FANCL,FLJ10335,PHF9,POG	Fanconi anemia, complementation group L (FANCL)|Ubiquitin ligase protein FANCL (EC 6.3.2.-) (Fanconi anemia group L protein) (Fanconi anemia-associated polypeptide of 43 kDa) (FAAP43)	down	1.86402	0.0104156
biological_process	GO:0043170	macromolecule metabolic process	TC1000536	LYT-10,LYT10,NFKB2	Nuclear factor NF-kappa-B p100 subunit (DNA-binding factor KBF2) (H2TF1) (Lymphocyte translocation chromosome 10) (Oncogene Lyt-10) (Lyt10) [Contains: Nuclear factor NF-kappa-B p52 subunit]|Nuclear factor of kappa light polypeptide gene enhancer in B-cells 2 (p49/p100) (NFKB2)	down	1.86337	0.021263
biological_process	GO:0043170	macromolecule metabolic process	TC0700608	DUS4L	Dihydrouridine synthase 4-like	down	1.85557	0.029622
biological_process	GO:0043170	macromolecule metabolic process	TC0300849	CACH,CLE,EIF-2B,EIF2B5,EIF2Bepsilon,LVWM	Eukaryotic translation initiation factor 2B, subunit 5 epsilon, 82kDa (EIF2B5)|Translation initiation factor eIF-2B epsilon subunit (eIF-2B GDP-GTP exchange factor)	down	1.85551	0.024562
biological_process	GO:0043170	macromolecule metabolic process	TC1701398	BRCA1,BRCAI,BRCC1,IRIS,PSCP,RNF53	Breast cancer 1, early onset (BRCA1), variant BRCA1-delta11|Breast cancer 1, early onset (BRCA1), variant BRCA1-delta11b|Breast cancer 1, early onset (BRCA1), variant BRCA1-delta14-17|Breast cancer 1, early onset (BRCA1), variant BRCA1-delta14-18|Breast cancer 1, early onset (BRCA1), variant BRCA1-delta2-10|Breast cancer 1, early onset (BRCA1), variant BRCA1-delta9-10|Breast cancer 1, early onset…	down	1.85131	0.026396
biological_process	GO:0043170	macromolecule metabolic process	TC1700764	DKFZp586L2022,HCNGP,HTRG,HTRP,SAP30BP	Ional regulator protein|SAP30 binding protein (SAP30BP)	down	1.84002	0.035341
biological_process	GO:0043170	macromolecule metabolic process	TC1401076	CEV14,GMAP-210,TRIP11,TRIP230	Thyroid hormone receptor interactor 11 (TRIP11)|Thyroid receptor-interacting protein 11 (TRIP-11) (Golgi-associated microtubule-binding protein 210) (GMAP-210) (Trip230) (Clonal evolution related gene on chromosome 14)	down	1.81982	0.033823
biological_process	GO:0043170	macromolecule metabolic process	TC0100099	PIK3CD	Phosphatidylinositol-4,5-bisphosphate 3-kinase catalytic subunit delta isoform (EC 2.7.1.153) (PI3-kinase p110 subunit delta) (PtdIns-3- kinase p110) (PI3K) (p110delta)|Phosphoinositide-3-kinase, catalytic, delta polypeptide (PIK3CD)	down	1.81699	0.022978
biological_process	GO:0043170	macromolecule metabolic process	TC1601158	TK2	Thymidine kinase 2, mitochondrial (TK2)|Thymidine kinase 2, mitochondrial precursor (EC 2.7.1.21) (Mt-TK)	down	1.80564	0.0197407
biological_process	GO:0043170	macromolecule metabolic process	TC0500303	PAPD4	PAP associated domain containing 4|PAP associated domain containing 4 (PAPD4)	down	1.79819	0.034962
biological_process	GO:0043170	macromolecule metabolic process	TC2200260	HRIHFB2122,KIAA1662,TARA,TRIOBP,dJ37E16.4	TRIO and F-actin binding protein (TRIOBP), variant 1|TRIO and F-actin binding protein (TRIOBP), variant 2|TRIO and F-actin binding protein (TRIOBP), variant 6|TRIO and F-actin binding protein isoform 2	down	1.79293	0.027655
biological_process	GO:0043170	macromolecule metabolic process	TC1700310	JCK,MGC138445,NEK12A,NEK8	NIMA (never in mitosis gene a)- related kinase 8 (NEK8)|Serine/threonine-protein kinase Nek8 (EC 2.7.1.37) (NimA-related protein kinase 8) (NIMA-related kinase 12a)	down	1.79148	0.0090188
biological_process	GO:0043170	macromolecule metabolic process	TC1101295	CSTF-77,CSTF3,MGC117398,MGC43001,MGC75122	Cleavage stimulation factor, 3' pre-RNA, subunit 3, 77kDa (CSTF3), variant 1|Cleavage stimulation factor, 3' pre-RNA, subunit 3, 77kDa (CSTF3), variant 2|Cleavage stimulation factor, 3' pre-RNA, subunit 3, 77kDa (CSTF3), variant 3|Cleavage stimulation factor, 77 kDa subunit (CSTF 77 kDa subunit) (CF- 1 77 kDa subunit) (CstF-77)	down	1.78921	0.028796
biological_process	GO:0043170	macromolecule metabolic process	TC0400745	---	---	down	1.78684	0.0174764
[truncated: 3,026 more rows]

## Sheet: CASSETTE EXON
Customer name:	Stefan STAMM
Project name:	Judemycin N=2
Organism:	Human
Chip:	Affymetrix Hjay (Junction Array)
Analysis level:	Cassette exon
[truncated: 1,319 more rows]

## Sheet: MUTUALLY EXCLUSIVE EXON
Customer name:	Stefan STAMM
[truncated: 130 more rows]

[truncated: 1 more sheets: ALTERNATIVE 5'-3' SPLICE SITE]
